# Supplementary material for: Persistence of SARS-CoV-2 total immunoglobulins in a series of convalescent plasma and blood donors
Source: PLoS One. 2022 Feb 24;17(2):e0264124. doi: 10.1371/journal.pone.0264124 (PMC8870513; doi:10.1371/journal.pone.0264124)
Supplement: S1 File — (XLSX) [file pone.0264124.s001.xlsx]

## Sheet: ST2
S2 Supplementary Table 2. Anti SARS-CoV-2 changes in total immunoglobulins by sex, blood group and age group in donors
		Seropositivity				OD
		wane		keep		decay		stay		rise
		n	%	n	%	n	%	n	%	n	%
Gender	Female	4	a4.4%	87	95.6%	50	54.9%	19	20.9%	22	24.2%
	Male	2	1.3%	157	98.7%	90	56.6%	37	23.3%	32	20.1%
Group	A	3	2.4%	124	97.6%	75	59.1%	30	23.6%	22	17.3%
	AB	0	0.0%	16	100.0%	8	50.0%	3	18.8%	5	31.3%
	B	0	0.0%	17	100.0%	9	52.9%	3	17.6%	5	29.4%
	O	3	3.3%	87	96.7%	48	53.3%	20	22.2%	22	24.4%
Age	under 30	1	2.8%	35	97.2%	25	69.4%	7	19.4%	4	b11.1%
	30 to 45	1	1.2%	80	98.8%	49	60.5%	15	18.5%	17	21.0%
	45 to 60	4	3.3%	117	96.7%	60	49.6%	29	24.0%	32	26.4%
	60 to 75	0	0.0%	12	100.0%	6	50.0%	5	41.7%	1	8.3%
Wane: positive donor becomes negative; decay: OD under 90% of the previous one; stay: OD +/-10% of the previous one; rise: OD over 110% of the previous one
a OR=3.56; CI (0.64-19.8); p=0.118
b OR=0.4; CI (0.13-1.21); p=0.153

## Sheet: ST3
Table 3. Analysis of age, hemogram and immunoglobulins in donations
		n	mean	median	SD	IQR
Agea	Wane	6	43.8	48.7	9.6	34.7-50.1
	Keep	331	45.0	45.4	10.8	37.6-54.1
IgA	Wane	5	324.4	352.0	149.3	191-443
	Keep	164	227.3	213.5	82.5	166-274
IgG	Wane	5	1003.4	1003.0	122.2	892-1092
	Keep	164	1053.3	1065.5	166.2	955.5-1153
IgM	Wane	5	101.2	88.0	41.6	85-138
	Keep	164	121.2	108.0	63.1	78-151.5
WBC count	Wane	5	8.1	46.3	2.7	6.8-9.7
	Keep	326	7.0	45.2	1.8	5.8-7.9
Platelets	Wane	6	279.7	280.0	56.6	226-328
	Keep	328	247.1	236.0	51.4	211.5-274.5
Haematocrit	Wane	6	46.1	7.1	3.8	43.3-48.4
	Keep	328	45.1	6.7	3.0	42.9-47.3
Neutrophil countb	Wane	6	5.2	4.6	1.9	4.4-6.7
	Keep	328	4.2	3.9	1.5	3.2-4.8
Neutrophil %C	Wane	6	65.1	65.9	4.9	226-328
	Keep	328	59.1	58.8	7.8	211.5-274.5
Lymphocyte count	Wane	6	1.9	1.8	0.4	1.7-2
	Keep	328	2.2	2.1	0.6	1.8-2.5
Lymphocyte %d	Wane	6	25.4	24.1	6.1	20.9-26.8
	Keep	328	31.7	31.8	7.0	27.5-36.3
Monocyte count	Wane	6	0.50	0.46	0.2	0.4-0.7
	Keep	328	0.43	0.41	0.1	0.3-0.5
Monocyte%	Wane	6	6.3	6.3	0.7	5.8-6.7
	Keep	328	6.2	6.1	1.3	5.3-7.1
Eosinophil count	Wane	6	0.22	0.19	0.2	0.1-0.3
	Keep	328	0.17	0.13	0.1	0.1-0.2
Eosinophil %	Wane	6	2.9	2.1	2.7	1.8-2.8
	Keep	328	2.4	1.9	1.7	1.3-3.1
Basophil count	Wane	6	0.03	0.03	0.0	0-0
	Keep	328	0.04	0.02	0.0	0-0.1
Basophil %	Wane	6	0.45	0.14	0.1	0.4-0.5
	Keep	328	0.54	0.27	0.3	0.4-0.7
Wane: present donation positive, next one, negative; keep: both positive. Cell counts units: cells*103/µL
ap=0.153
bp=0.129
C p=0.024
d p=0.021

## Sheet: ST4
Supplementary Table 4. Age and laboratory donation data layered by OD observed changes in total anti SARS-CoV-2 antibodies
		n	mean	median	SD	IQR
Age	decaya	202	43.7	45.0	10.8	36.2-53.5
	stay	74	46.5	47.4	10.8	39.4-54.8
	rise	60	47.5	49.7	10.3	40.4-55.8
IgA	decay	101	243.2	227.0	92.5	167-285
	stayb	35	197.6	184.0	69.0	151-240
	rise	33	224.7	208.0	73.2	172-270
IgG	decay	101	1067.1	1071.0	165.8	973-1155
	stay	35	1021.3	1012.0	176.3	836-1144
	rise	33	1037.3	1061.0	148.6	940-1120
IgM	decay	101	115.6	107.0	57.1	78-143
	stay	35	130.7	109.0	72.0	87-182
	rise	33	125.1	112.0	68.1	74-171
WBC count	decay	198	7.1	6.8	1.8	5.8-8.1
	stay	74	6.8	6.7	1.7	5.7-7.4
	rise	58	6.9	6.6	1.7	5.7-7.9
Platelets	decay	200	249.9	236.0	53.9	212-277.5
	stay	74	242.3	242.0	45.2	213-265
	rise	59	245.7	234.0	51.2	204-281
Hematocrit	decay	200	45.2	45.2	3.0	43.2-47.4
	stay	74	44.8	45.3	2.9	42.6-47.3
	rise	59	45.3	44.5	3.3	42.8-47.1
Neutrophil count	decay	200	4.3	4.1	1.6	3.2-5
	stay	74	4.1	3.8	1.5	3.3-4.6
	rise	59	4.0	3.7	1.2	3.1-4.6
Neutrophil %	decay	200	59.7	60.0	8.0	54.7-64.8
	stay	74	59.3	59.0	7.8	54-64.1
	rise	59	57.4	56.7	6.8	53-61.7
Lymphocyte count	decay	200	2.2	2.1	0.6	1.8-2.5
	stay	74	2.0	2.0	0.4	1.7-2.3
	rise	59	2.3	2.1	0.7	1.8-2.6
Lymphocyte %	decay	200	31.2	31.3	7.3	26.6-35.9
	stay	74	31.2	31.2	6.8	26.4-36.4
	rise	59	33.5	33.3	6.1	29.4-37
Monocyte count	decay	200	0.4	0.4	0.1	0.3-0.5
	stay	74	0.4	0.4	0.1	0.4-0.5
	rise	59	0.4	0.4	0.1	0.3-0.5
Monocyte %	decayc	200	6.2	6.0	1.3	5.3-7.2
	stay	74	6.4	6.4	1.2	5.7-7
	rise	59	6.2	6.3	1.2	5.2-6.9
Eosinophil count	decay	200	0.17	0.13	0.14	0.1-0.2
	stay	74	0.16	0.13	0.11	0.1-0.2
	rise	59	0.16	0.13	0.11	0.1-0.2
Eosinophil %	decay	200	2.4	1.9	1.8	1.3-3
	stay	74	2.5	2.0	1.7	1.3-3.2
	rise	59	2.4	2.1	1.5	1.3-3
Basophil count	decay	200	0.04	0.03	0.02	0.02-0.04
	stay	74	0.04	0.04	0.02	0.03-0.05
	rise	59	0.04	0.04	0.02	0.02-0.05
Basophil %	decay	200	0.53	0.50	0.26	0.4-0.6
	stay	74	0.59	0.50	0.28	0.4-0.7
	rise	59	0.53	0.50	0.24	0.4-0.7
Wane: positive donor becomes negative; decay: OD under 90% of the previous one; stay: OD +/-10% of the previous one; rise: OD over 110% of the previous one. Cell counts: cells*103/µL
ap=0.042
bp=0.048
cp=0.035

## Sheet: ST1_Dataset
O.D.	Result	Sample ID (in this study)	Donation Week	Donor ID (in this study)	Age	Sex (M= male; F=Female)	IgA (mg/dL)	IgG (mg/dL)	IgM (mg/dL)	WBC	Platelets	MCV	Hematocrite	Hemoglobin	Neutrophil count	Neutrophil %	Lymphocyte count	Lymphocyte %	Monocyte count	Monocyte %	Eosinophil count	Eosinophil %	Basophil count	Basophil %	Blood Group	Donation type
0.0772	NonReac	568	58	1	51.5425	M				7.62	212	88.2	46.9	15.9	4.35	57.2	2.48	32.5	.64	8.4	.11	1.4	.04	.5	O -	Whole Blood
0.0709	NonReac	965	69	1	51.7507	M				8.02	211	87.1	46.1	15.5	4.25	53	2.96	36.9	.69	8.6	.09	1.1	.03	.4	O -	Whole Blood
0.145	NonReac	460	55	2	62.4932	M				7.47	286	80.1	44	13.9	4.14	55.5	2.56	34.3	.66	8.8	.08	1	.03	.4	O +	Whole Blood
0.211	NonReac	1737	93	2	63.2219	M				7.96	247	84.8	48.4	15.5	4.92	61.9	2.33	29.2	.61	7.6	.07	.9	.03	.4	O +	Whole Blood
0.0708	NonReac	357	52	3	52.3699	M				7.03	249	98.6	49.3	16.3	3.3	46.9	2.95	41.9	.48	6.9	.24	3.4	.06	.9	O -	Whole Blood
0.0804	NonReac	1794	94	3	53.1699	M				7.46	257	95.1	46	15.6	3.51	47	3.16	42.3	.53	7.2	.18	2.5	.08	1	O -	Whole Blood
66.7	Reac	1882	98	4	45.2247	F	304	890	64	8.12	331	89.9	43.2	14.3	3.97	48.9	2.52	31.1	.41	5	1.17	14.4	.05	.6	O +	Convalescent plasma
39.2	Reac	2233	110	4	45.463	F				9.8	335	86.6	41.9	14.2	5.77	58.9	2.96	30.2	.52	5.3	.49	5	.06	.6	O +	Convalescent plasma
13.0	Reac	1986	103	5	38.7973	F				5.79	240	88.7	45.8	15.1	2.86	49.5	2.54	43.8	.31	5.3	.06	1.1	.02	.3	A -	Convalescent plasma
9.69	Reac	2187	109	5	38.9123	F				7.12	193	90	41.9	13.9	3.83	53.8	2.79	39.2	.37	5.1	.11	1.6	.02	.3	A -	Convalescent plasma
0.0754	NonReac	80	35	6	48.1014	F				6.89	295	90.3	41.9	13.6	4.73	68.8	1.74	25.3	.29	4.2	.09	1.2	.04	.5	O +	Whole Blood
0.0722	NonReac	1111	74	6	48.8521	F																			O +	Whole Blood
0.0861	NonReac	888	66	7	59.3233	M				5.04	206	86.4	42.8	14.7	3.39	67.3	1.33	26.3	.23	4.6	.06	1.3	.03	.5	B +	Platelet apheresis
0.107	NonReac	1533	88	7	59.7397	M	220	1555	87	7.19	218	87.2	44.1	14.4	5.51	76.7	1.38	19.2	.25	3.4	.04	.5	.01	.2	B +	Plasma apheresis
0.0694	NonReac	1568	88	8	51.4603	F				5.87	315	90.1	42	13.8	3.57	60.9	1.82	31	.33	5.6	.12	2	.03	.5	A +	Whole Blood
46.1	Reac	2263	111	8	51.8986	F	273	1231	216	6.57	356	89.4	45.1	14.9	4.33	65.8	1.7	25.9	.38	5.8	.12	1.9	.04	.6	A +	Convalescent plasma
0.0786	NonReac	28	30	9	59.3397	M	164	729	66	6.12	204	90.9	47.3	16	3.97	64.9	1.69	27.7	.3	4.9	.13	2.1	.03	.4	O +	Platelet apheresis
0.0766	NonReac	941	68	9	60.0712	M				7.27	215	90.7	50.6	17.3	4.51	62.1	2.15	29.5	.39	5.4	.18	2.5	.04	.5	O +	Whole Blood
0.0720	NonReac	543	57	10	56.737	M				7.74	287	92	43.8	15.1	5.33	68.8	1.48	19.1	.65	8.4	.24	3.1	.04	.6	O +	Platelet apheresis
0.0750	NonReac	848	65	10	56.8904	M				7.38	275	91	45.4	15.6	4.49	60.7	1.88	25.5	.6	8.2	.37	5	.04	.6	O +	Platelet apheresis
0.0742	NonReac	933	67	11	56.7452	M				5.9	255	86.4	48.4	15.3	3.66	62.1	1.62	27.5	.49	8.2	.1	1.7	.03	.5	A +	Whole Blood
0.0714	NonReac	1286	79	11	56.9781	M																			A +	Whole Blood
0.0760	NonReac	590	59	12	55.7507	M									2.6	53.6	1.62	33.7	.4	8.2	.19	3.9	.03	.6	A +	Whole Blood
0.0721	NonReac	1447	84	12	56.2411	M				5.73	227	95.5	44.7	15.1	3.45	60.3	1.67	29.1	.43	7.4	.15	2.7	.03	.5	A +	Whole Blood
0.0740	NonReac	402	54	13	57.8411	M																			O +	Whole Blood
0.0761	NonReac	771	63	13	58.011	M				7.3	307	74.8	42.8	14	4.22	57.7	2.1	28.8	.78	10.7	.16	2.3	.04	.5	O +	Platelet apheresis
0.0702	NonReac	925	67	13	58.0904	M				7.49	288	74.3	41.3	13.6	4.94	66.1	1.49	19.9	.86	11.4	.17	2.3	.03	.3	O +	Platelet apheresis
0.0742	NonReac	1341	82	14	49.5616	M				5.71	231	85.2	45.5	15.4	3.66	64	1.46	25.6	.32	5.6	.22	3.9	.05	.9	O +	Platelet apheresis
0.0814	NonReac	1656	91	14	49.7397	M	62	790	55	6.26	231	82.3	43.6	15	3.89	62.1	1.77	28.3	.37	5.9	.18	2.9	.05	.8	O +	Platelet apheresis
0.0792	NonReac	495	56	15	67.6959	M																			O -	Whole Blood
0.0708	NonReac	1053	72	15	68.0082	M				5.42	126	98.7	54.2	17.5	3.33	61.6	1.63	30.1	.31	5.6	.12	2.2	.03	.5	O -	Whole Blood
0.0763	NonReac	613	59	16	58.0521	M				5.95	213	93.2	48.9	16.5											A +	Whole Blood
0.0709	NonReac	942	68	16	58.2192	M	190	769	37	5.05	201	89.9	47.2	16.3	3.88	77.1	.88	17.4	.2	3.9	.06	1.1	.03	.5	A +	Platelet apheresis
0.0806	NonReac	1426	84	16	58.5288	M				4.9	194	90	46.6	16.3	3.4	69.6	1.09	22.2	.27	5.5	.12	2.4	.02	.3	A +	Platelet apheresis
0.0714	NonReac	300	48	17	62.7781	M									4.27	55.8	2.53	33.2	.52	6.8	.29	3.8	.03	.4	A +	Whole Blood
0.0788	NonReac	698	61	17	63.0274	M				7.94	162	94.4	44.4	14.5	5.18	65.2	2.06	25.9	.42	5.4	.25	3.1	.03	.4	A +	Whole Blood
0.0797	NonReac	481	55	18	63.9479	M				6.17	250	91.8	44.7	15.3	4.72	76.5	.92	15	.44	7.1	.07	1.1	.02	.3	O +	Platelet apheresis
0.0719	NonReac	1519	87	18	64.5562	M				4.33	226	91.4	44.7	15.3	2.95	67.9	.92	21.3	.37	8.6	.08	1.9	.01	.3	O +	Platelet apheresis
0.0739	NonReac	461	55	19	55.8685	M				5.41	180	95.4	53.4	18.1	3.53	65.1	1.26	23.3	.59	10.9	.01	.3	.02	.4	A +	Whole Blood
0.0690	NonReac	812	64	19	56.0411	M				11.3	256	94.9	53.2	17.9	8.19	72.4	2.22	19.7	.67	5.9	.17	1.5	.05	.5	A +	Whole Blood
0.0733	NonReac	1408	84	20	53.4877	F				4.79	311	88.8	41.1	14.6	3.2	66.7	1.18	24.7	.33	6.9	.06	1.3	.02	.4	O +	Platelet apheresis
0.0847	NonReac	1774	94	20	53.6795	F				5.62	317	88.3	44.7	15.9	4.03	71.7	1.23	21.9	.28	5	.05	.8	.03	.6	O +	Platelet apheresis
95.9	Reac	2315	112	20	54.0301	F				7.16	342	89.9	44.4	15.5	4.85	67.8	1.86	25.9	.33	4.6	.1	1.4	.02	.3	O +	Convalescent plasma
0.0803	NonReac	1314	80	21	52.8411	M				6.47	207	89.9	47.4	15.9	3.06	47.3	2.79	43.1	.43	6.7	.12	1.9	.07	1	O +	Whole Blood
0.0826	NonReac	1657	91	21	53.0521	M																			O +	Whole Blood
0.0755	NonReac	178	41	22	55.5068	M				6.29	281	92.9	46.8	15.7	4.01	63.9	1.65	26.2	.36	5.7	.24	3.7	.03	.5	A -	Whole Blood
0.0702	NonReac	1178	76	22	56.1781	M				5.89	263	92.9	45.5	15.8	3.45	58.5	1.85	31.4	.36	6.1	.2	3.4	.03	.6	A -	Whole Blood
0.0700	NonReac	501	56	23	58.8767	M																			AB	Whole Blood
0.0705	NonReac	849	65	23	59.0493	M	347	1020	83	5.43	219	91.1	48.7	16.5	3.13	57.5	1.74	32.1	.45	8.3	.1	1.9	.01	.2	AB	Platelet apheresis
0.0789	NonReac	1342	82	23	59.3699	M				8.19	245	92.3	49.7	16.4	5.25	64	2.21	27	.6	7.3	.11	1.4	.02	.3	AB	Plasma apheresis
0.0753	NonReac	554	58	24	55.1342	M				8.14	201	97	51.3	17.5	3.89	47.7	3.28	40.3	.62	7.7	.32	4	.03	.3	B +	Plasma apheresis
0.0777	NonReac	1378	83	24	55.6137	M																			B +	Whole Blood
0.0797	NonReac	362	53	25	62.3288	M				4.69	230	82.1	49.3	16.4	2.65	56.4	1.43	30.5	.39	8.3	.2	4.3	.02	.5	O +	Platelet apheresis
0.0806	NonReac	1658	91	25	63.0548	M				5.7	256	81.4	46.2	15.5	3.43	60.2	1.64	28.8	.44	7.7	.17	3	.02	.3	O +	Platelet apheresis
0.0814	NonReac	319	49	26	59.474	F				11.29	280	96.8	44.5	14.5	7.47	66.1	2.92	25.9	.6	5.3	.25	2.2	.05	.5	O -	Whole Blood
0.0731	NonReac	1520	87	26	60.2027	F				11.38	248	92	43.6	14.9	7.71	67.7	2.43	21.3	.47	4.2	.7	6.2	.07	.6	O -	Whole Blood
0.0788	NonReac	225	45	27	42.4521	M				4.09	197	87.4	48.7	16.2	2.14	52.3	1.6	39.1	.29	7.2	.04	.9	.02	.5	A -	Platelet apheresis
0.0762	NonReac	421	54	27	42.6301	M				4.25	199	86.2	45.9	15.3	2.35	55.1	1.53	35.9	.31	7.4	.04	1	.02	.6	A -	Platelet apheresis
0.0773	NonReac	1155	75	28	56.6301	M				2.84	202	91.5	45.1	15.8	1.62	57.1	.92	32.3	.27	9.4	.02	.8	.01	.4	A -	Platelet apheresis
0.0741	NonReac	1427	84	28	56.8027	M				2.63	198	91.1	44.2	15.5	1.42	54.1	.96	36.5	.22	8.2	.02	.8	.01	.4	A -	Platelet apheresis
0.0790	NonReac	502	56	29	64.2959	M									4.51	57.3	2.66	33.7	.61	7.7	.07	.9	.03	.4	A -	Whole Blood
0.0751	NonReac	1041	71	29	64.5863	M																			A -	Whole Blood
0.0701	NonReac	1448	84	30	36.5452	F									4.05	55.5	2.66	36.4	.43	5.9	.1	1.4	.06	.8	O +	Whole Blood
75.0	Reac	2337	113	30	37.0904	F	213	1489	268	6.65	278	93.3	33.9	11.2	3.89	58.5	2.32	34.8	.33	5	.06	.9	.05	.8	O +	Convalescent plasma
0.0749	NonReac	669	60	31	52.011	M				6.58	282	82.9	44.8	14.4	4.08	62	1.72	26.1	.68	10.3	.07	1.1	.03	.5	O +	Whole Blood
0.0740	NonReac	1103	73	31	52.2548	M				7.11	309	82.7	42.9	13.7	4.6	64.6	1.69	23.7	.69	9.7	.1	1.5	.03	.5	O +	Whole Blood
0.0793	NonReac	81	35	32	68.137	M				3.82	149	92.1	41.4	13.3	2.18	56.9	1.25	32.7	.28	7.4	.09	2.4	.02	.6	O +	Whole Blood
0.0723	NonReac	503	56	32	68.5397	M				5.04	173	89.1	45.8	14.8	3.32	66	1.21	24	.41	8.1	.07	1.3	.03	.6	O +	Whole Blood
0.0743	NonReac	29	30	33	49.8466	M				8.23	199	99.4	43.3	14.4	4.89	59.4	2.8	34.1	.45	5.5	.07	.8	.02	.2	A +	Whole Blood
0.0742	NonReac	901	66	33	50.5452	M				8	204	94.1	45.9	15	4.79	59.9	2.71	33.9	.43	5.3	.05	.6	.02	.3	A +	Whole Blood
0.0779	NonReac	403	54	34	55.5041	M				4.23	221	97.3	48.8	16.9	3.11	73.5	.8	18.8	.27	6.4	.01	.3	.04	1	O +	Platelet apheresis
0.0720	NonReac	632	60	34	55.6164	M				3.88	210	95.2	45.8	16	2.67	68.8	.91	23.4	.25	6.5	.02	.5	.03	.8	O +	Platelet apheresis
0.0825	NonReac	161	39	35	53.5918	M				5.94	181	97.7	44.2	14.6	2.96	49.8	2.51	42.3	.39	6.5	.05	.9	.03	.5	B +	Whole Blood
0.0747	NonReac	699	61	35	54.0137	M				7.69	223	95.2	44	14.5	4.62	60.1	2.54	33.2	.45	5.8	.05	.6	.03	.3	B +	Whole Blood
0.0759	NonReac	957	69	36	41.126	M				8.04	200	89.9	46	14.9	4.62	57.4	2.93	36.5	.45	5.6	.02	.2	.02	.3	A -	Whole Blood
0.0774	NonReac	1274	78	36	41.3068	M									4.59	59.3	2.6	33.6	.51	6.6	.02	.3	.02	.2	A -	Whole Blood
20.5	Reac	1775	94	37	45.2904	M	112	1302	113	5.02	180	80.2	47.7	15.7	2.54	50.4	2.14	42.6	.23	4.6	.1	2.1	.01	.3	O +	Convalescent plasma
30.4	Reac	2124	108	37	45.5589	M				5.02	227	76.4	46.6	16.1	2.6	51.9	1.97	39.2	.31	6.2	.13	2.6	.01	.1	O +	Convalescent plasma
32.3	Reac	2401	114	37	45.674	M				5.19	189	76.4	45.2	15.9	2.9	55.9	1.93	37.2	.27	5.1	.08	1.6	.01	.2	O +	Convalescent plasma
0.0726	NonReac	1054	72	38	54.3781	M																			A -	Whole Blood
0.0740	NonReac	1369	82	38	54.5726	M				5.55	213	96.7	48.1	15.5	3	54	1.85	33.4	.41	7.4	.27	4.8	.02	.4	A -	Plasma apheresis
17.1	Reac	2240	110	39	43.3205	M				6.67	245	95.2	46.9	16	4.58	68.8	1.31	19.7	.49	7.3	.26	3.8	.03	.4	O +	Convalescent plasma
14.3	Reac	2366	113	39	43.3753	M				6.88	211	94.3	49.3	16.6	4.66	67.7	1.44	20.9	.41	6	.33	4.9	.04	.5	O +	Convalescent plasma
0.0757	NonReac	670	60	40	49.7589	M				7.14	315	84.7	44.8	15	4.65	65.2	1.86	26	.48	6.7	.11	1.5	.04	.6	O +	Platelet apheresis
0.0692	NonReac	1156	75	40	50.0438	M				5.96	318	85	42.8	14.5	3.96	66.4	1.59	26.7	.27	4.5	.11	1.8	.03	.6	O +	Platelet apheresis
132	Reac	2009	103	41	43.2219	F				8.78	346	85.8	41.9	14	5.19	59.2	3.13	35.6	.32	3.6	.1	1.2	.04	.4	A -	Convalescent plasma
153	Reac	2325	112	41	43.3945	F				8.99	118	88.3	46.6	15.1	5.13	57	3.42	38.1	.3	3.4	.11	1.2	.03	.3	A -	Convalescent plasma
0.0714	NonReac	1260	78	42	51.2767	M																			A +	Whole Blood
0.0799	NonReac	1659	91	42	51.5288	M																			A +	Whole Blood
0.0732	NonReac	1047	71	43	54.2658	M				7.36	255	95.4	42.2	15	4.76	64.7	1.47	20	.42	5.7	.67	9.1	.04	.5	AB	Platelet apheresis
0.0753	NonReac	1315	80	43	54.4329	M				6.93	266	99.3	43.9	15	4.46	64.5	1.61	23.2	.29	4.1	.52	7.5	.05	.7	AB	Plasma apheresis
0.0864	NonReac	226	45	44	54.0548	F				5.64	226	92.9	41.5	13.3	2.99	52.9	1.92	34.2	.46	8.1	.24	4.2	.03	.6	A -	Whole Blood
0.0878	NonReac	1711	93	44	54.9753	F				4.9	215	94	41.5	14.1	2.71	55.3	1.56	32	.37	7.5	.23	4.6	.03	.6	A -	Platelet apheresis
0.0695	NonReac	875	66	45	59.7452	M																			O +	Whole Blood
0.0642	NonReac	2326	112	45	60.6356	M				8.94	251	94.7	52.3	17.7	6.62	74	1.68	18.8	.5	5.6	.09	1	.05	.6	O +	Convalescent plasma
0.0749	NonReac	30	30	46	44.5288	M				8.67	260	88.1	49.3	16.2	5.23	60.3	2.31	26.6	.65	7.5	.43	5	.05	.6	O +	Whole Blood
0.0828	NonReac	227	45	46	44.8137	M				9.89	258	86	47.5	16.2	5.48	55.3	3.04	30.8	.65	6.6	.68	6.9	.04	.4	O +	Whole Blood
0.0773	NonReac	272	46	47	49.5808	M				9.04	228	92.9	45.5	14.5	5.64	62.4	2.32	25.7	.8	8.8	.23	2.5	.05	.6	O +	Whole Blood
0.0763	NonReac	1647	91	47	50.4438	M				7.23	205	90.2	47	15.3	4.11	56.9	2.03	28	.77	10.7	.28	3.8	.04	.6	O +	Whole Blood
17.8	Reac	1118	74	48	51.8219	M				7.13	227	97.1	46.4	15.1	4.08	57.2	2.17	30.4	.58	8.1	.26	3.7	.04	.6	O +	Whole Blood
17.7	Reac	1423	84	48	52.0082	M				7.23	234	95.4	45.1	14.8	4.86	67.3	1.69	23.3	.53	7.3	.12	1.6	.03	.5	O +	Whole Blood
0.0746	NonReac	246	45	49	45.4247	M				8.34	262	97.9	51.7	17.5	5.6	67.1	2.05	24.6	.48	5.7	.12	1.5	.09	1.1	A +	Whole Blood
0.0859	NonReac	1712	93	49	46.337	M				7.43	246	98.6	49.1	16.4	4.54	60.9	2.36	31.8	.35	4.8	.11	1.5	.07	1	A +	Whole Blood
0.0789	NonReac	1316	80	50	55.726	M				6.79	190	84.4	44.7	14.6	3.49	51.4	2.7	39.8	.4	5.9	.17	2.5	.03	.4	A +	Whole Blood
15.8	Reac	1934	101	50	56.1315	M	175	947	109	5.44	167	83.9	47.8	16	2.92	53.6	1.98	36.4	.26	4.8	.24	4.5	.04	.7	A +	Convalescent plasma
17.3	Reac	2088	107	50	56.2411	M				7.41	187	83.1	47.8	16.1	3.97	53.6	2.57	34.6	.4	5.4	.42	5.7	.05	.7	A +	Convalescent plasma
0.0770	NonReac	432	54	51	56.1507	M				5.87	207	95	49.1	16.5	3.45	58.7	1.84	31.4	.41	6.9	.14	2.5	.03	.5	A +	Whole Blood
0.0774	NonReac	902	66	51	56.3808	M				6.42	175	91.7	50	16.9	4.25	66.1	1.59	24.7	.43	6.7	.13	2.1	.02	.4	A +	Whole Blood
0.0727	NonReac	1399	84	51	56.7151	M				6.27	232	91.9	51.1	16.9	3.69	59	1.87	29.8	.49	7.7	.19	3.1	.03	.4	A +	Whole Blood
0.0749	NonReac	179	41	52	47.9178	M				6.78	212	90.8	44.5	14.6	4.05	59.7	2.28	33.7	.38	5.6	.05	.7	.02	.3	O +	Platelet apheresis
24.1	Reac	2305	112	52	49.2822	M				5.2	194	89.2	46.3	15.9	2.69	51.8	1.96	37.6	.32	6.2	.2	3.8	.03	.6	O +	Convalescent plasma
0.0723	NonReac	858	65	53	49.726	M				7.4	300	82.9	45	15.3	4.63	62.7	1.65	22.2	.79	10.7	.27	3.6	.06	.8	A +	Platelet apheresis
0.0762	NonReac	1119	74	53	49.9014	M				7.44	308	83.2	41.5	14.1	4.9	66	1.54	20.7	.75	10	.2	2.6	.05	.7	A +	Platelet apheresis
0.0722	NonReac	2214	110	53	50.5836	M				5.87	279	81.7	40.9	13.8	3.37	57.6	1.55	26.3	.66	11.2	.22	3.7	.07	1.2	A +	Platelet apheresis
0.0788	NonReac	228	45	54	51.3863	M				7.92	195	91.7	45.2	14.7	4.14	52.3	2.72	34.4	.68	8.5	.36	4.6	.02	.2	O +	Whole Blood
0.0765	NonReac	404	54	54	51.5616	M									5.06	62	2.1	25.7	.7	8.6	.29	3.5	.01	.2	O +	Whole Blood
0.0728	NonReac	1048	71	55	49.1014	M				5.65	207	91.5	47.8	15.5											A +	Whole Blood
0.0748	NonReac	1335	81	55	49.2877	M				6.3	195	91.9	47.3	15.5	3.29	52.4	2.47	39.1	.44	7	.08	1.2	.02	.3	A +	Whole Blood
0.0751	NonReac	405	54	56	39.3178	M									4.3	66	1.88	28.9	.29	4.5	.03	.4	.01	.2	O +	Whole Blood
0.0730	NonReac	1049	71	56	39.6521	M				6.62	248	90.3	44.4	14.7	4.05	61.3	2.12	32	.35	5.3	.07	1	.03	.4	O +	Whole Blood
0.0784	NonReac	320	49	57	51.7096	F				8.79	354	92.7	45.4	14.8	3.84	43.7	3.78	43	.73	8.3	.34	3.9	.1	1.1	O +	Whole Blood
0.0705	NonReac	1238	77	57	52.2521	F				9.67	340	94.6	44.8	14.4	5.07	52.4	3.48	36	.72	7.5	.34	3.5	.06	.6	O +	Whole Blood
0.0748	NonReac	287	48	58	59.3507	M				8.81	308	89.5	46	14.6	3.99	45.4	4.03	45.8	.49	5.5	.27	3	.03	.3	A +	Whole Blood
0.0760	NonReac	1370	82	58	60.0082	M																			A +	Whole Blood
0.0777	NonReac	395	53	59	47.5781	M				9.14	309	95.2	44.3	14.3	5.21	56.9	2.91	31.9	.73	8	.2	2.2	.09	1	A +	Whole Blood
0.0867	NonReac	1660	91	59	48.2986	M																			A +	Whole Blood
0.0747	NonReac	700	61	60	58.1726	M				8.07	239	96.8	50.1	16.3	4.46	55.2	2.79	34.7	.62	7.7	.17	2.1	.03	.3	A -	Whole Blood
76.7	Reac	2382	113	60	59.1726	M	207	1403	111	5.67	202	96.1	48.6	16.5	3.07	54	2.07	36.5	.38	6.8	.12	2.1	.03	.6	A -	Convalescent plasma
122	Reac	1929	101	61	52.1836	F	151	780	150	6.85	247	88.8	43.1	14.3	3.84	55.9	2.53	36.9	.36	5.3	.09	1.4	.03	.5	A +	Convalescent plasma
124	Reac	2116	108	61	52.3151	F				6.71	207	87.4	42.7	14.7	4.03	59.9	2.27	33.9	.33	5	.05	.8	.03	.4	A +	Convalescent plasma
0.0813	NonReac	658	60	62	48.1671	M				7.41	176	91.5	45.9	15.7	4.09	55.1	2.3	31	.45	6.1	.53	7.2	.04	.6	A -	Platelet apheresis
0.0987	NonReac	999	70	62	48.3616	M				6.78	185	91.7	45.1	15.3	3.94	58.3	1.97	29	.37	5.5	.44	6.4	.06	.8	A -	Whole Blood
0.0791	NonReac	82	35	63	48.4137	F									4.33	60.7	1.85	26	.66	9.3	.23	3.3	.05	.7	O +	Whole Blood
117	Reac	1084	73	63	49.1397	F				6.37	180	91.9	40.1	13.3	3.67	57.6	1.94	30.5	.55	8.6	.18	2.8	.03	.5	O +	Whole Blood
0.0757	NonReac	958	69	64	58.6466	F				6.75	201	87	39	12.7	4.56	67.7	1.78	26.3	.3	4.4	.09	1.3	.02	.3	O +	Whole Blood
0.0722	NonReac	1287	79	64	58.8466	F																			O +	Whole Blood
0.0798	NonReac	520	56	65	52.8822	M				5.1	230	93	50.1	16.4	3.1	60.9	1.56	30.6	.37	7.3	.04	.7	.03	.5	AB	Plasma apheresis
24.2	Reac	1322	80	65	53.3425	M	134	877	97	4.89	214	94.6	49.1	15.7	2.92	59.9	1.53	31.2	.37	7.5	.04	.8	.03	.6	AB	Plasma apheresis
5.08	Reac	1914	100	65	53.726	M	158	979	132	5.04	205	91	52.7	17.8	3.1	61.5	1.42	28.2	.43	8.5	.07	1.3	.02	.5	AB	Convalescent plasma
2.78	Reac	2193	109	65	53.8986	M				5.08	203	90.3	46.5	15.7	2.8	55.1	1.72	34.1	.47	9.2	.06	1.1	.03	.5	AB	Convalescent plasma
0.0778	NonReac	496	56	66	53.7479	M																			O -	Whole Blood
0.0659	NonReac	954	68	66	53.9836	M				7.72	260	97.5	44.4	14.8	5.23	67.8	1.79	23.1	.54	7	.13	1.7	.03	.4	O -	Whole Blood
110	Reac	2015	104	67	49.9753	M	151	985	133	8.63	167	93.4	48.4	16.6	5.18	60	2.76	32	.48	5.6	.17	2	.04	.4	A +	Convalescent plasma
118	Reac	2274	111	67	50.1205	M				8.48	151	92.9	47.2	16.3	4.72	55.7	2.98	35.2	.55	6.5	.2	2.3	.03	.3	A +	Convalescent plasma
0.0815	NonReac	229	45	68	46.7699	M				7.51	286	85.8	45.5	15.1	4.92	65.6	2.02	26.9	.43	5.7	.1	1.3	.04	.5	A +	Plasma apheresis
0.0709	NonReac	1569	88	68	47.6055	M	229	1019	90	7.21	242	85.4	45.2	14.8	4.67	64.7	1.93	26.8	.38	5.3	.18	2.5	.05	.7	A +	Plasma apheresis
0.0779	NonReac	321	49	69	62.3068	M									2.22	45.3	2.01	41.2	.4	8.1	.22	4.4	.05	1	O +	Whole Blood
0.0740	NonReac	712	62	69	62.5562	M				4.81	237	92.7	46.2	15.6	2.27	47.2	1.83	37.9	.38	8	.27	5.6	.06	1.3	O +	Whole Blood
97.7	Reac	2049	105	70	57.2849	M				6.7	222	93.3	50.5	17.2	3.19	47.6	2.84	42.4	.52	7.7	.11	1.7	.04	.6	A +	Convalescent plasma
70.3	Reac	2264	111	70	57.4027	M				6.41	215	89.3	45.3	16	3.91	61	1.82	28.3	.48	7.5	.15	2.4	.05	.8	A +	Convalescent plasma
0.0787	NonReac	671	60	71	64.0356	M				9.09	204	72.7	46	14.8	5.88	64.6	2.44	26.8	.68	7.5	.07	.8	.02	.3	B -	Whole Blood
0.0729	NonReac	1255	78	71	64.3699	M				7.35	196	73.8	48.1	15.1	4.66	63.3	2.07	28.1	.53	7.3	.06	.9	.03	.4	B -	Whole Blood
0.0675	NonReac	889	66	72	51.8712	M				7.35	183	98.6	46.1	15.1	5.1	69.4	1.43	19.5	.66	8.9	.12	1.6	.04	.6	A +	Whole Blood
0.0759	NonReac	1157	75	72	52.0466	M				6.44	172	94.8	41.3	13.9	4.35	67.4	1.31	20.4	.63	9.9	.12	1.9	.03	.4	A +	Whole Blood
0.0754	NonReac	322	49	73	61.6356	M				5.77	240	93.7	50.6	16.5	3.26	56.6	1.91	33	.51	8.9	.06	1	.03	.5	A +	Whole Blood
0.0750	NonReac	713	62	73	61.8849	M				6.58	210	93.5	49.6	16.2	3.77	57.3	2.21	33.6	.49	7.4	.08	1.2	.03	.5	A +	Whole Blood
0.0723	NonReac	633	60	74	39.8712	F				6.72	316	89.6	43.9	14.7	4.43	65.8	1.71	25.5	.48	7.1	.08	1.2	.02	.4	A +	Platelet apheresis
0.0730	NonReac	1713	93	74	40.5041	F				6.61	317	88.6	43.5	14.7	4.48	67.7	1.61	24.4	.4	6.1	.09	1.3	.03	.5	A +	Platelet apheresis
0.0756	NonReac	422	54	75	60.9096	M				6.6	211	93.2	47.8	15.6	4.47	67.8	1.39	21.1	.45	6.8	.26	3.9	.03	.4	AB	Plasma apheresis
0.0740	NonReac	725	62	75	61.063	M				6.53	227	95.2	49.4	15.9	4.66	71.3	1.32	20.2	.37	5.7	.15	2.3	.03	.5	AB	Plasma apheresis
0.0765	NonReac	94	36	76	51.3644	M	268	996	68	5.21	201	100.5	53.7	17.3	3.13	59.9	1.49	28.6	.36	6.9	.19	3.7	.04	.9	B +	Plasma apheresis
0.0725	NonReac	679	61	76	51.8438	M				4.73	172	94	51.1	17.4	2.88	60.9	1.31	27.6	.36	7.6	.14	3	.04	.9	B +	Plasma apheresis
0.0724	NonReac	1166	76	76	52.1315	M									4.39	65.7	1.68	25.1	.43	6.4	.15	2.2	.04	.6	B +	Whole Blood
0.0720	NonReac	504	56	77	57.9863	M																			A -	Whole Blood
0.0687	NonReac	1251	77	77	58.3945	M				8.93	320	98.3	48.6	15.2	6.62	74	1.6	17.9	.53	6	.16	1.8	.02	.3	A -	Whole Blood
0.0789	NonReac	443	55	78	54.6521	M				5.4	208	94.1	47.8	15.6	3.37	62.5	1.4	25.8	.46	8.6	.15	2.7	.02	.4	O +	Plasma apheresis
0.0703	NonReac	680	61	78	54.7671	M				5.5	201	89.1	46	15.4	3.26	59.1	1.5	27.3	.54	9.9	.16	3	.04	.7	O +	Plasma apheresis
0.0765	NonReac	1278	78	79	52.2521	M				8.75	191	92.8	45.9	15.7	5.51	62.9	2.35	26.9	.71	8.1	.15	1.7	.03	.4	A +	Whole Blood
0.0746	NonReac	1641	90	79	52.4849	M				6.39	207	96.1	48.4	16	3.88	62.1	1.64	26.1	.53	8.4	.18	2.8	.04	.6	A +	Whole Blood
0.0773	NonReac	152	38	80	45.7342	M				6.91	231	89.6	47.6	16	4.62	66.8	1.78	25.7	.4	5.8	.08	1.2	.03	.5	A +	Whole Blood
0.0718	NonReac	396	53	80	46.0247	M				8.01	239	91.1	49.2	16.3	5.8	72.4	1.66	20.7	.46	5.7	.06	.8	.03	.4	A +	Whole Blood
0.496	NonReac	1494	87	80	46.663	M				7.15	224	90	46.6	15.4	4.61	64.5	1.83	25.6	.61	8.5	.07	1	.03	.4	A +	Whole Blood
31.2	Reac	2029	104	81	49.7918	M				5.48	213	89.3	44.5	15.2	2.96	54	2.04	37.2	.32	5.9	.13	2.3	.03	.6	A +	Convalescent plasma
26.1	Reac	2152	108	81	49.8767	M				6.19	224	87.2	43.9	15.1	3.4	54.9	2.28	36.9	.33	5.4	.14	2.2	.04	.6	A +	Convalescent plasma
0.0746	NonReac	813	64	82	59.9452	M				6.51	233	93.2	48.8	16	3.67	56.4	2.06	31.6	.58	8.9	.17	2.6	.03	.5	B +	Whole Blood
0.0854	NonReac	1701	92	82	60.4795	M				7.24	232	89.2	50	16.5	4.15	57.2	2.41	33.3	.51	7.1	.14	2	.03	.4	B +	Whole Blood
1.09	Reac	1868	96	83	48.7863	M	150	875	47	6.82	325	95.4	51.5	17	4.42	64.7	1.72	25.3	.46	6.7	.19	2.8	.03	.5	A +	Convalescent plasma
0.582	NonReac	2103	107	83	49	M				7.24	357	90.9	48.7	16.6	4.08	56.4	2.28	31.5	.48	6.6	.35	4.8	.05	.7	A +	Convalescent plasma
0.0904	NonReac	95	36	84	52.8411	F				9.48	257	94.6	47.8	15.6	4.67	49.2	3.71	39	.64	6.8	.42	4.5	.04	.5	A +	Whole Blood
0.0913	NonReac	1534	88	84	53.8384	F				10.68	261	92.5	46.6	15.6	5.8	54.4	3.67	34.4	.73	6.8	.44	4.1	.04	.3	A +	Whole Blood
0.0751	NonReac	555	58	85	37.189	M	345	1178	144	6.52	253	88.3	44.1	14.7	3.35	51.4	2.7	41.4	.37	5.7	.07	1.1	.03	.4	AB	Plasma apheresis
0.0770	NonReac	1826	95	85	37.8959	M				6.88	262	85.3	45.9	15.6	3.67	53.3	2.66	38.6	.44	6.5	.09	1.3	.02	.3	AB	Whole Blood
0.0740	NonReac	406	54	86	51.1452	M				4.5	231	91.5	49.2	16.6	2.33	51.8	1.5	33.3	.29	6.5	.35	7.8	.03	.6	A +	Platelet apheresis
0.0750	NonReac	1457	85	86	51.737	M	239	1486	41	4.91	202	91.4	43.6	14.8	2.82	57.5	1.62	32.9	.35	7.2	.09	1.7	.03	.7	A +	Platelet apheresis
0.0780	NonReac	556	58	87	57.4137	M				6.95	324	92.3	51	17.3	3.87	55.7	2.26	32.5	.53	7.7	.26	3.7	.03	.4	A +	Whole Blood
0.0671	NonReac	1055	72	87	57.6877	M				7.98	359	90.9	52.1	17.5	4.55	57	2.44	30.6	.67	8.4	.25	3.1	.07	.9	A +	Whole Blood
0.0800	NonReac	31	30	88	66.1699	M				7.88	289	87.3	48.8	15.8	5.88	74.7	1.41	17.9	.38	4.8	.18	2.3	.03	.3	O +	Whole Blood
0.0719	NonReac	1275	78	88	67.0959	M				11.46	292	85	48.6	16	9.15	79.8	1.46	12.8	.71	6.2	.11	1	.03	.2	O +	Whole Blood
85.5	Reac	1714	93	89	44.6329	M	146	1112	98	4.35	186	94.2	49	16.3	2.14	49.2	1.89	43.5	.25	5.7	.04	1	.03	.6	A +	Convalescent plasma
51.4	Reac	2125	108	89	44.9233	M				4.23	187	94	47.6	16	2.04	48.3	1.88	44.4	.25	5.8	.04	1	.02	.5	A +	Convalescent plasma
0.0806	NonReac	726	62	90	53.2849	M				5.24	206	90.4	47.4	15.6	2.76	52.7	1.98	37.8	.34	6.4	.14	2.7	.02	.4	A -	Whole Blood
0.0880	NonReac	1661	91	90	53.8411	M				5.29	213	89.4	44	14.5	2.97	56.1	1.82	34.4	.34	6.4	.14	2.7	.02	.4	A -	Whole Blood
0.135	NonReac	727	62	91	54.326	M				11.85	333	90.6	47.3	15.7	9.15	77.1	1.77	15	.65	5.5	.23	2	.05	.4	A +	Whole Blood
0.0856	NonReac	1662	91	91	54.8822	M				10.33	345	89.2	48.8	16.5	7.01	67.8	2.22	21.5	.76	7.4	.28	2.7	.06	.6	A +	Whole Blood
7.02	Reac	1715	93	92	53.6658	M	170	1089	68	6.55	217	69	45.5	14.4	3.98	60.7	2.09	31.9	.38	5.8	.06	.9	.04	.7	AB	Convalescent plasma
24.3	Reac	1869	96	92	53.7288	M																			AB	Convalescent plasma
0.0749	NonReac	32	30	93	52.3616	M				5.49	165	83.6	45.1	15.9	3.64	66.3	1.46	26.5	.32	5.9	.05	.9	.02	.4	A +	Whole Blood
0.0788	NonReac	1752	93	93	53.5753	M				6.83	199	83.3	44.8	15.1	4.05	59.2	2.3	33.7	.34	5	.09	1.3	.05	.8	A +	Whole Blood
1.08	Reac	1917	100	94	49.8493	F	443	1092	148	11.88	328	89.3	40.8	13.9	8.19	68.9	2.7	22.8	.7	5.9	.27	2.2	.02	.2	O +	Convalescent plasma
0.561	NonReac	2389	114	94	50.1068	F				11.67	353	83.4	40.7	13.6	7.97	68.4	2.65	22.7	.78	6.7	.24	2	.03	.2	O +	Convalescent plasma
37.0	Reac	2067	106	95	36.0603	M	225	1080	55	8.84	178	92.2	46.3	15.7	5.87	66.3	2.36	26.7	.56	6.4	.03	.3	.02	.3	A +	Convalescent plasma
49.5	Reac	2188	109	95	36.1151	M				7.72	223	90.9	47.8	16.4	4.01	52	2.82	36.5	.54	7	.32	4.1	.03	.4	A +	Convalescent plasma
0.0863	NonReac	832	64	96	53.7753	F									2.51	51.7	1.91	39.4	.33	6.7	.09	1.9	.02	.3	A +	Whole Blood
174	Reac	1716	93	96	54.326	F				4.69	209	89.1	40.6	13.2	1.96	41.8	2.29	48.8	.33	7	.09	2	.02	.4	A +	Whole Blood
7.59	Reac	1261	78	97	38.2575	M				5.62	231	94.2	49.4	16.1	3	53.3	1.94	34.7	.45	7.9	.2	3.6	.03	.5	O +	Whole Blood
2.64	Reac	1717	93	97	38.5425	M				5.05	240	95.5	48.8	15.8	3.03	59.8	1.42	28.2	.38	7.6	.2	4	.02	.4	O +	Whole Blood
0.0831	NonReac	1943	101	98	44.537	F	163	1249	572	5.54	230	88.4	41.4	13.9	3.28	59.2	1.7	30.6	.29	5.3	.21	3.8	.06	1.1	B +	Convalescent plasma
0.0669	NonReac	2234	110	98	44.7068	F				6.62	266	88.2	39.6	13.4	4.63	70	1.43	21.6	.33	4.9	.19	2.8	.04	.7	B +	Plasma apheresis
13.6	Reac	1907	99	99	54.9178	M	355	875	61	6.98	234	88.5	47.5	16.2	3.79	54.3	2.5	35.8	.41	5.9	.24	3.4	.04	.6	O +	Convalescent plasma
4.17	Reac	2350	113	99	55.1781	M				6.97	184	88.7	42.6	15	3.88	55.7	2.42	34.7	.42	6	.22	3.1	.03	.5	O +	Convalescent plasma
0.0801	NonReac	701	61	100	44.5671	M				8.32	256	85.9	44.6	14.7											B +	Plasma apheresis
0.0668	NonReac	934	67	100	44.6795	M				10.28	250	85.8	47.6	15.5	7.71	75.1	1.71	16.6	.54	5.2	.26	2.5	.06	.6	B +	Whole Blood
2.83	Reac	1389	83	101	53.5151	M				7.03	178	91.1	45.1	14.7	4.94	70.3	1.62	23	.38	5.4	.06	.9	.03	.4	A +	Whole Blood
1.47	Reac	1753	93	101	53.7096	M				7.98	197	88	43.4	14.8	5.87	73.6	1.62	20.3	.39	4.9	.05	.6	.05	.6	A +	Whole Blood
0.0744	NonReac	1179	76	102	53.6466	F									3.84	57.8	2.19	33	.54	8.1	.05	.8	.02	.3	O +	Whole Blood
93.6	Reac	2053	106	102	54.2192	F	204	1073	97	5.27	235	93.5	42.8	14.2	3.04	57.6	1.68	31.9	.46	8.8	.06	1.2	.03	.5	O +	Convalescent plasma
118	Reac	2402	114	102	54.3753	F				5.63	234	91.3	41	14.1	3.21	57.1	1.88	33.3	.47	8.4	.05	.9	.02	.3	O +	Convalescent plasma
0.0748	NonReac	53	30	103	55.7096	F				9.37	262	88.5	44.7	15.1	5.79	61.8	2.77	29.6	.52	5.5	.25	2.7	.04	.4	O +	Whole Blood
0.0771	NonReac	1336	81	103	56.6877	F				5.49	241	89.1	47.5	15.2	2.68	48.7	2.18	39.7	.33	6	.26	4.8	.04	.8	O +	Whole Blood
90.8	Reac	2054	106	104	50.6055	M				4.7	147	96.6	45.7	16.5	2.16	46	1.98	42	.36	7.7	.16	3.5	.04	.8	A +	Convalescent plasma
75.8	Reac	2215	110	104	50.6849	M				4.43	153	94.2	42.6	15.2	2.25	50.8	1.67	37.8	.4	9	.08	1.8	.03	.6	A +	Convalescent plasma
0.0765	NonReac	614	59	105	60.6685	F				9.42	252	100.3	43.3	14.3											O -	Whole Blood
0.0736	NonReac	1487	86	105	61.1863	F				9.41	232	96.4	44.7	14.9	4.85	51.6	3.52	37.4	.72	7.6	.29	3.1	.03	.3	O -	Whole Blood
100	Reac	1999	103	106	55.2301	M				5.52	242	87.7	42.5	14	2.75	49.9	2.25	40.7	.38	6.8	.12	2.2	.02	.4	O +	Convalescent plasma
119	Reac	2098	107	106	55.3041	M				6.73	244	89.8	47.6	15.3	3.2	47.6	2.98	44.2	.43	6.4	.09	1.3	.03	.5	O +	Convalescent plasma
84.7	Reac	2316	112	106	55.4027	M				6.17	217	88.7	45.4	14.7	3.04	52.2	2.3	39.4	.33	5.7	.13	2.3	.02	.4	O +	Convalescent plasma
73.0	Reac	1981	103	107	43.3288	M				5.97	244	79.4	48	15.6	3.59	59.9	1.86	31.2	.39	6.6	.1	1.8	.03	.5	O +	Convalescent plasma
68.6	Reac	2153	108	107	43.4329	M	189	873	66	8.03	243	80.4	47.1	15.6	5.22	65	2.09	26	.54	6.8	.13	1.6	.05	.6	O +	Convalescent plasma
0.0710	NonReac	397	53	108	53.6219	M				6.23	249	91.7	45.3	15.1	3.4	54.6	2.15	34.4	.47	7.6	.16	2.5	.05	.9	A +	Whole Blood
0.0740	NonReac	1360	82	108	54.1726	M				5.88	237	89.3	40.7	13.9	3.34	56.9	1.95	33	.38	6.5	.17	2.9	.04	.7	A +	Whole Blood
0.0748	NonReac	761	62	109	41.4438	M				3.9	202	91.4	50	16.2	1.71	43.8	1.9	48.8	.21	5.4	.06	1.6	.02	.4	A +	Whole Blood
0.0738	NonReac	1085	73	109	41.6466	M				3.92	201	85	46.1	16	1.68	42.8	1.99	50.6	.21	5.4	.03	.8	.01	.4	A +	Whole Blood
0.0749	NonReac	772	63	110	39.537	F				8.22	150	87.7	25.2	12.5	5.64	68.5	1.87	22.8	.57	6.9	.1	1.3	.04	.5	A +	Whole Blood
0.0799	NonReac	1681	91	110	40.0849	F				10.89	240	82.6	35.8	11.3	8.21	75.4	1.76	16.1	.8	7.3	.08	.8	.04	.4	A +	Whole Blood
0.0752	NonReac	634	60	111	54.1425	F				6.13	285	91.5	43.5	14.4											O -	Whole Blood
48.0	Reac	971	70	111	54.3342	F									6.01	68.2	2.09	23.7	.58	6.6	.08	.9	.06	.6	O -	Whole Blood
0.0734	NonReac	635	60	112	55.6575	M				6.49	203	93.7	47.2	15.9	3.92	60.4	1.7	26.2	.61	9.4	.25	3.8	.01	.2	O +	Whole Blood
0.0783	NonReac	972	70	112	55.8493	M									3.71	58.3	1.65	26	.62	9.8	.37	5.8	.01	.1	O +	Whole Blood
0.0724	NonReac	54	30	113	50.1781	M	151	944	73	4.88	227	89.2	47.2	15.3	2.99	61	1.44	29.6	.37	7.7	.07	1.4	.01	.3	A +	Plasma apheresis
0.0730	NonReac	180	41	113	50.3863	M				5.14	240	88.5	49.1	16.2	3.34	65	1.42	27.7	.31	6	.05	.9	.02	.4	A +	Plasma apheresis
0.0737	NonReac	750	62	114	55.411	F				10.85	285	85.7	44.6	14.1	4.8	44.3	4.96	45.8	.81	7.4	.23	2.1	.05	.4	A +	Whole Blood
0.0763	NonReac	1288	79	114	55.737	F				11.49	308	79.8	40	12.1	6.02	52.3	4.46	38.8	.76	6.6	.2	1.8	.05	.5	A +	Whole Blood
114	Reac	2143	108	115	60.3753	M	314	1033	73	5.42	233	88.1	44.9	14.9	2.41	44.4	2.52	46.4	.32	5.9	.11	2.1	.06	1.2	O +	Convalescent plasma
76.0	Reac	2367	113	115	60.4712	M				8.08	243	87.7	45.6	15.1	4.2	52	3.22	39.8	.49	6.1	.12	1.5	.05	.6	O +	Convalescent plasma
0.0694	NonReac	859	65	116	36.8055	F									8.35	57.8	4.99	34.7	.82	5.7	.24	1.6	.03	.2	A +	Whole Blood
0.0732	NonReac	1289	79	116	37.074	F				14.41	316	95	50.3	15	9.81	68.1	3.91	27.1	.47	3.2	.2	1.4	.02	.2	A +	Whole Blood
0.0871	NonReac	1495	87	117	49.2055	M	216	1001	61	6.05	246	93	43.8	14.7	3.7	61	1.84	30.5	.42	7	.07	1.2	.02	.3	O +	Platelet apheresis
0.0821	NonReac	1880	97	117	49.4082	M	217	971	60	4.61	237	95.1	45	14.8	2.8	60.7	1.36	29.5	.38	8.3	.04	.9	.03	.6	O +	Convalescent plasma
0.0705	NonReac	569	58	118	47.6959	M				4.73	127	96.6	44.3	14.5	2.83	60	1.29	27.3	.55	11.5	.04	.8	.02	.4	A +	Whole Blood
35.0	Reac	2403	114	118	48.7671	M				5.76	198	92.1	44.2	15.4	3.21	55.8	2.02	34.9	.36	6.2	.14	2.5	.03	.6	A +	Convalescent plasma
13.8	Reac	2016	104	119	36.1726	F				6.37	223	82.9	41.4	13.8	3.25	50.9	2.57	40.3	.4	6.4	.13	2	.02	.4	A +	Convalescent plasma
5.81	Reac	2338	113	119	36.3452	F				5.71	247	81.6	42.7	14.5	2.96	51.9	2.28	39.9	.32	5.6	.13	2.2	.02	.4	A +	Convalescent plasma
55.3	Reac	2040	105	120	34.3534	M	198	1028	118	6.62	281	91.7	46.2	16.2	3.7	55.9	2.04	30.8	.52	7.9	.33	4.9	.03	.5	AB	Convalescent plasma
66.9	Reac	2216	110	120	34.4521	M				6.27	305	93	47.8	16.5	3.52	56.1	1.69	27	.5	8	.52	8.2	.04	.7	AB	Convalescent plasma
0.0800	NonReac	118	36	121	38.6548	M				8.35	242	88.6	46.8	15.4	5.06	60.5	2.57	30.8	.52	6.3	.18	2.1	.02	.3	O +	Whole Blood
0.0789	NonReac	762	62	121	39.1534	M				8.95	280	87.1	46.9	15.4	5.66	63.2	2.61	29.2	.46	5.1	.19	2.2	.03	.3	O +	Whole Blood
0.0733	NonReac	1136	75	121	39.3918	M				8.07	82	86.8	46.3	14.9	4.55	56.4	2.68	33.2	.31	3.8	.5	6.2	.03	.4	O +	Whole Blood
0.0734	NonReac	1570	88	122	45.4055	M				7.25	271	86.1	46.3	14.9	4.16	57.4	2.51	34.8	.48	6.6	.08	1	.02	.2	A +	Whole Blood
141	Reac	2351	113	122	45.8767	M				7.09	285	83.7	45.4	15.4	3.69	52	2.7	38	.51	7.3	.16	2.3	.03	.4	A +	Convalescent plasma
0.0769	NonReac	358	52	123	62.0959	M									4.37	57.1	2.59	33.8	.53	6.8	.13	1.7	.05	.6	O +	Whole Blood
0.0718	NonReac	876	66	123	62.3534	M									4.27	59.6	2.29	31.9	.47	6.5	.12	1.6	.03	.4	O +	Whole Blood
0.0720	NonReac	672	60	124	59.1342	M				8.33	274	86.5	45.5	15.4											O -	Whole Blood
0.0753	NonReac	1626	90	124	59.7096	M				8.56	236	86.2	44.7	15.4	4.96	58	2.94	34.5	.52	6	.11	1.2	.03	.3	O -	Whole Blood
82.1	Reac	1987	103	125	44.863	M				6.75	209	92.6	45.2	15.5	3.69	54.6	2.15	31.8	.6	8.9	.27	4.1	.04	.6	O +	Convalescent plasma
51.3	Reac	2224	110	125	44.9973	M				7.76	222	91.8	45.7	15.8	4.04	52.1	2.68	34.4	.6	7.8	.4	5.2	.04	.5	O +	Convalescent plasma
0.0844	NonReac	142	38	126	41.5863	M				6.83	195	93.7	46.1	15.4											O +	Whole Blood
0.0750	NonReac	1066	72	126	42.2493	M				6.08	183	95	45.6	15.4	4.23	69.5	1.42	23.3	.36	6	.04	.7	.03	.5	O +	Whole Blood
0.0726	NonReac	273	46	127	64.0384	M				10.27	280	90.3	44.8	15	6.61	64.3	3.09	30.1	.41	4	.12	1.2	.04	.4	A +	Whole Blood
0.0707	NonReac	1180	76	127	64.6137	M				5.92	244	89.6	46.2	15.1	2.72	45.8	2.7	45.6	.35	6	.12	2.1	.03	.5	A +	Whole Blood
0.0744	NonReac	943	68	128	33.9699	M				6.48	258	88.3	46	15.7	4.08	63	1.8	27.7	.47	7.2	.09	1.4	.04	.7	O +	Platelet apheresis
0.0791	NonReac	1361	82	128	34.2411	M				7.01	260	91.2	50.1	15.8	4.6	65.7	1.67	23.8	.58	8.2	.09	1.3	.07	1	O +	Platelet apheresis
0.0721	NonReac	274	46	129	39.063	M				9.64	313	70.6	41.6	12.9	5.3	54.9	3.42	35.6	.66	6.9	.21	2.1	.05	.5	AB	Whole Blood
0.0777	NonReac	1776	94	129	39.9836	M				10.69	347	69.1	44.1	13.9	6.97	65.1	2.87	26.9	.62	5.8	.19	1.8	.04	.4	AB	Whole Blood
0.0820	NonReac	773	63	130	50.4849	M				7.81	311	85.7	44.7	14.7	5.08	65	2.1	26.9	.46	5.9	.14	1.8	.03	.4	A +	Whole Blood
0.0979	NonReac	1682	91	130	51.0329	M				7.63	278	86.6	43.9	15	5.04	66	1.79	23.5	.54	7.1	.23	3	.03	.4	A +	Whole Blood
0.0790	NonReac	96	36	131	45.2767	M				5.96	314	102	51	16.5	3.62	60.7	1.83	30.7	.42	7	.07	1.2	.02	.4	A +	Whole Blood
0.0709	NonReac	1077	73	131	45.9863	M				6.12	281	98.2	49.7	16.5	3.41	55.7	2.16	35.2	.48	7.9	.05	.9	.02	.3	A +	Whole Blood
0.0782	NonReac	728	62	132	36.9205	F				9.08	231	94.3	43.2	14.7	5.36	59.1	3.05	33.6	.5	5.5	.12	1.3	.05	.5	A +	Whole Blood
0.0826	NonReac	1663	91	132	37.4767	F				8.59	285	90.4	42	14.1	4.81	56	3.12	36.4	.44	5.1	.17	1.9	.05	.6	A +	Whole Blood
0.0738	NonReac	342	50	133	43.4712	M									3.56	57	1.96	31.3	.46	7.3	.24	3.8	.04	.6	O +	Whole Blood
0.0763	NonReac	786	63	133	43.7205	M				7.52	209	91.7	48.1	15.8	4.93	65.5	1.86	24.7	.49	6.5	.2	2.7	.04	.6	O +	Whole Blood
38.7	Reac	984	70	134	35.6849	F	372	1145	133	7.64	263	99	43.1	14.1	5.64	73.7	1.68	22	.24	3.2	.06	.8	.02	.3	AB	Laboratorio de Referencia
missing	missing	1018	70	134	35.6959	F	365	1088	111	8.23	269	100.7	41.6	13	5.74	69.8	2.1	25.5	.29	3.5	.07	.9	.03	.3	AB	Convalescent plasma
88.2	Reac	1535	88	134	36.0274	F				9.25	254	93.8	41.3	13.8	5.65	61.1	3.08	33.3	.44	4.8	.06	.6	.02	.2	AB	Whole Blood
0.0735	NonReac	343	50	135	44.4521	M				7.85	260	93.5	47.9	16.5	4.18	53.2	2.52	32.2	.59	7.5	.47	5.9	.09	1.2	B -	Whole Blood
0.0767	NonReac	1449	84	135	45.1041	M				7.56	245	89.7	45.2	15.8	3.66	48.5	2.87	38	.63	8.3	.31	4.1	.09	1.1	B -	Whole Blood
0.0747	NonReac	1028	71	136	64.4027	M				6.72	298	87.9	46.1	15.2	3.99	59.4	2.13	31.7	.49	7.3	.08	1.2	.03	.4	A +	Whole Blood
0.0754	NonReac	1379	83	136	64.6356	M				7.09	281	90.4	47	14.7	4.53	63.9	2.01	28.4	.43	6.1	.09	1.2	.03	.4	A +	Whole Blood
70.6	Reac	1873	97	137	53.4192	M	241	1096	147	4.72	168	97.5	44.8	15.4	2.86	60.6	1.56	33	.23	4.9	.05	1	.02	.5	A +	Convalescent plasma
50.0	Reac	1975	103	137	53.5315	M				5.08	154	96.4	43.6	14.8	3.23	63.6	1.53	30.1	.24	4.8	.06	1.1	.02	.4	A +	Convalescent plasma
29.5	Reac	2204	110	137	53.6658	M				5	156	98.1	44.6	15.1	3.26	65.2	1.44	28.8	.23	4.7	.04	.7	.03	.6	A +	Convalescent plasma
27.4	Reac	2390	114	137	53.7425	M				5.46	169	95.3	47.1	16	3.28	60.2	1.81	33.2	.3	5.5	.05	.8	.02	.3	A +	Convalescent plasma
0.0921	NonReac	1000	70	138	64.3671	M				8.72	281	80.4	48.3	15.4	6.73	77.2	1.26	14.4	.53	6.1	.16	1.8	.04	.5	A +	Whole Blood
0.0941	NonReac	1428	84	138	64.6356	M																			A +	Whole Blood
0.108	NonReac	230	45	139	36.8384	M				8.49	214	97.4	49.2	16	5.27	62.1	2.35	27.7	.77	9.1	.07	.8	.03	.3	O +	Whole Blood
0.0927	NonReac	407	54	139	37.0137	M									5.83	63.5	2.5	27.3	.71	7.8	.1	1.1	.02	.3	O +	Whole Blood
0.0808	NonReac	70	34	140	62.1863	F				7.73	282	93.5	47.3	14.2	4.66	60.3	2.23	28.8	.44	5.7	.37	4.8	.03	.4	O +	Whole Blood
0.0752	NonReac	323	49	140	62.463	F				7.85	278	81.5	42.9	13.6	4.55	57.9	2.51	32	.47	6	.3	3.8	.02	.3	O +	Whole Blood
0.0727	NonReac	814	64	141	41.5178	M				6.81	189	91	45	15.2	4.49	65.9	1.83	26.9	.3	4.4	.15	2.2	.04	.6	O +	Whole Blood
0.0857	NonReac	1795	94	141	42.0986	M				7.03	192	91.3	44.7	14.9	4.12	58.7	2.15	30.5	.42	5.9	.3	4.3	.04	.6	O +	Whole Blood
0.0730	NonReac	544	57	142	36.3562	M	286	1190	154	6.58	273	88.8	44.7	14.5	3.7	56.3	2.08	31.6	.55	8.3	.22	3.4	.03	.4	A +	Plasma apheresis
0.0836	NonReac	1001	70	142	36.6082	M				5.59	276	86.3	46.2	15.6	2.92	52.4	1.91	34.2	.59	10.5	.15	2.6	.02	.3	A +	Whole Blood
0.0805	NonReac	1323	80	142	36.8	M				5.99	286	92.2	46.3	14.8	3.3	55.2	1.93	32.1	.42	7	.31	5.2	.03	.5	A +	Plasma apheresis
0.0669	NonReac	890	66	143	45.2192	M				6.68	211	86.5	45.6	15.3	3.55	53	2.52	37.7	.39	5.9	.19	2.9	.03	.5	O -	Whole Blood
0.0852	NonReac	1718	93	143	45.7315	M				6.87	191	87.5	44.2	14.4	3.78	55.1	2.66	38.8	.28	4	.11	1.5	.04	.6	O -	Whole Blood
0.0789	NonReac	1	29	144	44.3425	M				5.85	185	89.8	43.3	13.7	3.43	58.8	1.82	31	.4	6.9	.17	2.9	.03	.4	O +	Whole Blood
0.0744	NonReac	926	67	144	45.063	M				5.05	161	85.7	45.9	14.7	3.09	61.2	1.54	30.4	.27	5.3	.12	2.4	.03	.7	O +	Whole Blood
0.0807	NonReac	217	43	145	51.3452	M				6.1	181	94.7	46	15.4	3.23	53	2.09	34.2	.41	6.7	.33	5.4	.04	.7	O +	Whole Blood
0.0870	NonReac	1664	91	145	52.263	M																			O +	Whole Blood
0.0745	NonReac	636	60	146	58.2904	F									3.96	55	2.59	36	.4	5.6	.2	2.8	.05	.6	O +	Whole Blood
0.0761	NonReac	1521	87	146	58.811	F				7.9	324	91.9	41.7	13.4	4.04	51.2	3.07	38.8	.49	6.2	.24	3.1	.06	.7	O +	Whole Blood
223	Reac	1973	102	147	39.9233	M				6.69	275	87.8	46	15.4	3.82	57	2.07	31	.51	7.6	.26	3.9	.03	.5	O +	Convalescent plasma
188	Reac	2279	111	147	40.0959	M				5.5	259	86.1	44.6	15	3.3	60.1	1.69	30.7	.29	5.3	.19	3.4	.03	.5	O +	Convalescent plasma
0.0760	NonReac	444	55	148	36.2959	F				9.82	314	87.2	44.4	14.7	6.61	67.4	2.4	24.4	.5	5.1	.23	2.3	.08	.8	O -	Whole Blood
0.0719	NonReac	1239	77	148	36.726	F				6	282	82.3	41.6	13.4	3.11	52	2.04	34	.51	8.4	.27	4.5	.07	1.1	O -	Whole Blood
0.0739	NonReac	181	41	149	58.274	M				6.1	237	89	47	15.4	3.26	53.6	2.33	38.1	.38	6.2	.07	1.1	.06	1	A +	Plasma apheresis
0.0707	NonReac	774	63	149	58.6932	M				7.92	237	87.5	47.9	15.9	4.16	52.5	3.08	38.9	.51	6.4	.11	1.4	.06	.8	A +	Plasma apheresis
0.0672	NonReac	2250	111	149	59.6137	M				7.13	274	85.5	46.3	15.2	3.89	54.6	2.65	37.2	.41	5.7	.12	1.7	.06	.8	A +	Plasma apheresis
0.0780	NonReac	218	43	150	58.3014	M				8.4	223	92.4	41.4	14.1	4.94	58.8	2.37	28.2	.82	9.8	.22	2.6	.05	.6	A +	Whole Blood
129	Reac	1181	76	150	58.9288	M				6.66	227	93	44.8	14.8	3.61	54.2	2.14	32.3	.63	9.4	.23	3.4	.05	.7	A +	Whole Blood
0.0831	NonReac	301	48	151	53.4767	M				6.4	293	90.3	41.8	13.7	3.33	52	2.46	38.5	.47	7.3	.1	1.6	.04	.6	A +	Whole Blood
37.0	Reac	1086	73	151	53.9507	M									2.95	48	2.44	39.8	.56	9.2	.16	2.6	.02	.4	A +	Whole Blood
0.0816	NonReac	363	53	152	54.411	M				5.46	206	93.7	46.3	15.7	3.99	73.1	.96	17.6	.37	6.7	.11	2	.03	.6	A +	Whole Blood
0.0714	NonReac	1450	84	152	55.0082	M				5.33	182	95.3	48.6	16.1	3.75	70.4	1.04	19.5	.38	7.2	.11	2	.05	.9	A +	Whole Blood
0.0741	NonReac	921	67	153	49.3918	M				9.71	257	93.4	46.6	15.3	5.65	58.2	3.25	33.4	.52	5.4	.24	2.5	.05	.5	A +	Whole Blood
0.0762	NonReac	1492	86	153	49.7699	M				9.63	267	90.3	46.3	15.6	5.68	59	3.14	32.6	.56	5.8	.2	2	.05	.6	A +	Whole Blood
0.0745	NonReac	182	41	154	58.7178	M				7.4	269	90	44	14.2	4.96	67	1.82	24.5	.49	6.7	.11	1.5	.02	.3	O +	Whole Blood
0.0770	NonReac	462	55	154	58.9863	M				7.24	280	92.4	44.9	14.2	4.66	64.3	1.99	27.5	.46	6.4	.11	1.5	.02	.3	O +	Whole Blood
0.0829	NonReac	527	57	155	62.0959	F				5.78	220	95.5	42.1	13.7	2.88	49.8	2.46	42.8	.34	5.8	.07	1.1	.03	.5	O -	Whole Blood
0.0761	NonReac	1348	82	155	62.5781	F				5.24	196	97.7	42	13.6	2.86	54.7	1.94	37.1	.36	6.8	.05	.9	.03	.5	O -	Whole Blood
0.0686	NonReac	1167	76	156	56.6712	F				7.32	233	90.6	42.2	14.2	3.66	50	3.1	42.3	.38	5.1	.14	2	.04	.6	O +	Whole Blood
0.0685	NonReac	2205	110	156	57.3233	F				6.11	218	89.8	40.5	13.7	3.63	59.4	2.12	34.6	.25	4.1	.07	1.2	.04	.7	O +	Whole Blood
0.0772	NonReac	482	55	157	59.8164	F				8.7	187	95.7	41.8	13.7	6	68.9	2.22	25.6	.33	3.8	.13	1.4	.02	.3	O -	Whole Blood
13.4	Reac	2283	112	157	60.9014	F				7.81	230	84.7	35	13.2	5.13	65.6	2.13	27.3	.36	4.6	.16	2.1	.03	.4	O -	Whole Blood
0.0817	NonReac	247	45	158	60.2712	M				7.16	247	88.8	44.8	14.3	4.13	57.7	2.56	35.7	.33	4.6	.11	1.5	.03	.5	O +	Whole Blood
0.0838	NonReac	1240	77	158	60.8849	M				5.84	238	84.3	45.7	14.5	2.92	49.9	2.34	40	.52	8.9	.03	.6	.03	.6	O +	Whole Blood
0.0732	NonReac	659	60	159	54.6548	F																			B -	Whole Blood
0.0670	NonReac	1290	79	159	55.0219	F				7.5	279	91.8	44.1	14.8	4.83	64.4	2.02	26.9	.54	7.2	.07	.9	.04	.6	B -	Whole Blood
0.0809	NonReac	55	30	160	70.1014	M	230	1119	72	3.92	193	95.3	43.9	15.1	1.64	41.6	1.6	40.9	.35	9	.26	6.6	.07	1.9	O +	Plasma apheresis
0.0712	NonReac	408	54	160	70.5589	M				5.16	192	93.6	44.6	15.4	2.82	54.6	1.68	32.5	.4	7.8	.2	4	.06	1.1	O +	Plasma apheresis
0.0788	NonReac	1600	90	160	71.2493	M				3.95	210	91.8	45.7	16	1.63	41.3	1.66	41.9	.43	10.9	.18	4.6	.05	1.3	O +	Plasma apheresis
0.0724	NonReac	33	30	161	54.6411	M									4.73	69.1	1.57	22.8	.43	6.2	.06	.9	.07	1	O +	Whole Blood
25.8	Reac	2284	112	161	56.211	M	248	892	172	7.3	289	93.6	48.2	16	4.85	66.5	1.55	21.2	.64	8.7	.19	2.6	.07	1	O +	Convalescent plasma
0.0775	NonReac	1648	91	162	52.6548	M				6.6	185	89.3	46.3	15.8	3.91	59.4	1.63	24.7	.66	9.9	.34	5.1	.06	.9	B +	Whole Blood
59.6	Reac	2195	109	162	53.0082	M	362	824	82	4.84	174	86.6	46.4	16	2.97	61.2	1.13	23.4	.45	9.4	.25	5.2	.04	.8	B +	Convalescent plasma
0.0800	NonReac	423	54	163	52.8137	M				3.71	145	91.7	43.2	14.5	2.21	59.5	1.06	28.7	.24	6.4	.18	4.9	.02	.5	O +	Whole Blood
0.0801	NonReac	1473	86	163	53.4274	M				4.1	140	91.8	45.2	14.7	2.35	57.2	1.33	32.5	.28	6.8	.13	3.2	.01	.3	O +	Whole Blood
0.0716	NonReac	775	63	164	52.8548	M				7.59	282	92.7	49.4	15.7	5.46	72	1.4	18.4	.4	5.2	.27	3.6	.06	.8	O +	Plasma apheresis
0.0758	NonReac	1087	73	164	53.0493	M				6.7	261	90	45.2	14.9	4.4	65.5	1.63	24.4	.27	4.1	.35	5.3	.05	.7	O +	Whole Blood
0.0694	NonReac	1400	84	164	53.2575	M				8.53	248	89.1	46.4	15.2	6.59	77.3	1.3	15.2	.33	3.8	.27	3.2	.04	.5	O +	Whole Blood
0.0720	NonReac	505	56	165	51.7726	M									3.05	54.9	1.66	29.8	.51	9.1	.27	4.9	.07	1.3	O +	Whole Blood
0.0771	NonReac	1329	81	165	52.2493	M				6.64	283	89.5	42.6	14.9	3.94	59.2	1.92	29	.42	6.4	.3	4.5	.06	.9	O +	Platelet apheresis
0.0794	NonReac	83	35	166	55.3397	M									2.76	51.5	2.16	40.3	.34	6.3	.08	1.5	.02	.4	O -	Whole Blood
0.0742	NonReac	729	62	166	55.8575	M				6.38	179	91.8	46.8	15.1	3.76	58.9	2.19	34.3	.33	5.2	.09	1.4	.01	.2	O -	Whole Blood
0.0839	NonReac	793	63	167	64.063	M				8.09	352	78.1	49.7	15.1	5.97	73.8	1.27	15.7	.47	5.8	.25	3.1	.13	1.6	A +	Whole Blood
0.0861	NonReac	1702	92	167	64.6055	M				9.83	372	73.2	43.4	13.7	7.39	75.2	1.33	13.5	.67	6.8	.29	3	.15	1.5	A +	Whole Blood
0.0742	NonReac	1390	83	168	46.5123	M				7.8	313	93.3	43.7	15.1	4.6	59	2.66	34.2	.41	5.3	.1	1.2	.03	.3	O +	Whole Blood
211	Reac	2339	113	168	47.0822	M	282	1302	116	8.51	334	92.2	47.3	16.9	5.56	65.3	2.4	28.2	.47	5.5	.06	.7	.02	.3	O +	Convalescent plasma
0.0813	NonReac	84	35	169	55.9616	M	249	901	84	4.25	192	101	43.3	14.4	2.34	55.1	1.51	35.7	.25	5.8	.11	2.5	.04	.9	O +	Plasma apheresis
114	Reac	1796	94	169	57.0959	M	253	969	86	4.22	204	100.5	43.5	14.6	2.16	51.1	1.65	39.2	.28	6.6	.1	2.5	.03	.6	O +	Convalescent plasma
174	Reac	2189	109	169	57.3808	M				3.98	200	97.2	42.2	14.9	2.08	52.2	1.49	37.3	.29	7.3	.1	2.6	.02	.6	O +	Convalescent plasma
0.0805	NonReac	1343	82	170	46.1945	M				7.14	237	84.4	46	15.3	3.77	52.8	2.37	33.3	.68	9.5	.28	3.9	.04	.5	O +	Whole Blood
0.0840	NonReac	1827	95	170	46.4438	M				5.98	245	86.2	43.5	14.4	3.04	50.7	2.19	36.7	.55	9.2	.17	2.8	.03	.6	O +	Whole Blood
0.0748	NonReac	2	29	171	58.1973	M				4.72	213	90.2	45.1	13.6	3.16	67.1	1	21.2	.24	5	.28	5.9	.04	.8	O +	Whole Blood
0.0734	NonReac	483	55	171	58.6932	M				6.87	251	81.6	42.9	14.1	4.71	68.5	1.39	20.2	.42	6.1	.31	4.6	.04	.6	O +	Whole Blood
0.0786	NonReac	714	62	172	56.7397	M				8.95	229	93.3	47.4	15.8	5.59	62.3	2.47	27.6	.54	6.1	.25	2.8	.1	1.2	A +	Whole Blood
0.0751	NonReac	1182	76	172	57.0082	M				9.95	238	95.3	47	15.4	6.66	67	2.33	23.4	.63	6.3	.21	2.1	.12	1.2	A +	Whole Blood
0.0860	NonReac	463	55	173	57.1315	M				4.73	207	86.6	44.7	15.2	2.8	59.2	1.18	25	.4	8.5	.32	6.7	.03	.6	O +	Platelet apheresis
76.5	Reac	1976	103	173	58.0493	M				4.62	240	86.6	49.2	16.8	2.45	53	1.52	33	.34	7.3	.29	6.3	.02	.4	O +	Convalescent plasma
98.7	Reac	2099	107	173	58.1315	M				4.98	236	86	46.4	16	3.08	62	1.38	27.7	.36	7.2	.13	2.6	.03	.5	O +	Convalescent plasma
88.4	Reac	2292	112	173	58.2247	M				5.37	212	85.9	45.5	15.8	2.95	55.1	1.35	25.2	.37	6.8	.67	12.4	.03	.5	O +	Convalescent plasma
0.0741	NonReac	528	57	174	51.8411	M				10.39	228	91.3	46.6	15.9	6.97	67.1	2.42	23.3	.84	8.1	.13	1.2	.03	.3	A +	Platelet apheresis
0.0707	NonReac	850	65	174	51.9973	M				8.46	188	92.8	44.2	15.2	5.16	61	2.3	27.2	.8	9.4	.17	2	.03	.4	A +	Platelet apheresis
0.127	NonReac	1056	72	175	49.8548	M				6.13	240	87.1	41.7	14.2	4.18	68.4	1.55	25.2	.34	5.5	.05	.7	.01	.2	A +	Platelet apheresis
128	Reac	2030	104	175	50.463	M				7.19	234	86.3	41.7	14.4	4.8	66.6	1.93	26.9	.4	5.6	.04	.6	.02	.3	A +	Convalescent plasma
0.0786	NonReac	288	48	176	59.2137	M				5.58	216	90.7	45.3	15.2	3.38	60.5	1.36	24.4	.35	6.3	.46	8.2	.03	.6	A +	Whole Blood
95.3	Reac	2079	106	176	60.3342	M				5.13	221	91.7	43.7	15	3.17	61.6	1.18	23	.34	6.7	.4	7.8	.04	.9	A +	Convalescent plasma
88.5	Reac	2280	111	176	60.4301	M				5.15	237	89.4	43.4	15	3.29	63.9	1.15	22.4	.4	7.7	.28	5.5	.03	.5	A +	Convalescent plasma
0.0842	NonReac	231	45	177	42.5918	M				7.72	225	87.9	39.8	13.4	4.27	55.3	2.37	30.7	.53	6.8	.51	6.7	.04	.5	O +	Whole Blood
0.0770	NonReac	1317	80	177	43.2685	M				9.23	253	90.9	40.7	13.5	6.29	68.2	1.96	21.2	.52	5.6	.41	4.5	.05	.5	O +	Whole Blood
0.0793	NonReac	97	36	178	50.2932	M				5.01	214	88	45.8	15.1	2.64	52.7	1.87	37.3	.27	5.4	.21	4.1	.02	.5	A +	Whole Blood
0.0774	NonReac	1304	80	178	51.137	M				4.68	212	87.5	43.8	14.5	2.45	52.4	1.81	38.6	.23	5	.17	3.6	.02	.4	A +	Whole Blood
0.0739	NonReac	98	36	179	62.589	M				7.72	260	87.2	53.5	17.7	4.35	56.3	2.64	34.2	.59	7.7	.09	1.1	.05	.7	O +	Whole Blood
0.0788	NonReac	529	57	179	62.9945	M				8.16	252	86.7	53.5	17.5	4.35	53.3	3.03	37	.6	7.4	.13	1.6	.05	.7	O +	Whole Blood
0.0853	NonReac	85	35	180	48.7178	M				5.09	276	93.4	46.4	15	3.18	62.2	1.54	30.3	.34	6.8	.01	.3	.02	.4	O +	Whole Blood
0.0735	NonReac	637	60	180	49.1918	M				5.54	251	89.6	44.8	15.3	3.19	57.5	1.85	33.4	.31	5.6	.16	2.9	.03	.6	O +	Whole Blood
0.0754	NonReac	56	30	181	52.3507	M				10.06	184	95.7	50	16.7	6.38	63.4	2.83	28.1	.72	7.2	.11	1.1	.02	.2	B +	Whole Blood
128	Reac	2306	112	181	53.9233	M				7.62	165	92.9	46.8	16	4.73	61.9	2.29	30.1	.54	7.1	.04	.6	.02	.3	B +	Convalescent plasma
0.0695	NonReac	985	70	182	36.1233	M				7.24	200	83.3	47.1	15.8	3.72	51.4	2.79	38.5	.36	5	.34	4.7	.03	.4	O -	Whole Blood
0.0766	NonReac	1676	91	182	36.5315	M				7.25	217	81.9	46.2	15.4	3.95	54.4	2.51	34.7	.39	5.4	.37	5.1	.03	.4	O -	Whole Blood
0.0814	NonReac	794	63	183	41.0849	F				10.69	262	105.6	48	14.9	7.97	74.4	1.93	18.1	.43	4.1	.33	3.1	.03	.3	O +	Whole Blood
0.0765	NonReac	1691	91	183	41.6219	F				6.59	289	96	43	14	3.86	58.6	1.91	29	.46	6.9	.32	4.9	.04	.6	O +	Whole Blood
0.0744	NonReac	57	30	184	47.8137	M				6.68	339	85	44.9	13.9	4.8	71.9	1.12	16.7	.44	6.5	.29	4.4	.03	.5	O +	Whole Blood
0.0751	NonReac	1451	84	184	48.8548	M				6.13	351	82.9	43.5	13.5	4.44	72.6	.9	14.6	.5	8.1	.25	4	.04	.7	O +	Whole Blood
0.0764	NonReac	324	49	185	44.6055	F				7.75	353	87.1	37.7	12.1	4.31	55.5	2.78	35.9	.53	6.9	.09	1.2	.04	.5	A +	Plasma apheresis
0.0719	NonReac	484	55	185	44.726	F				7.9	337	85.7	37.4	11.9	4.63	58.6	2.61	33	.53	6.7	.07	.9	.06	.8	A +	Plasma apheresis
40.7	Reac	1496	87	186	41.8932	M				8.37	319	92.3	43.4	13.8	4.09	48.7	2.95	35.3	.59	7.1	.7	8.4	.04	.5	O +	Whole Blood
6.37	Reac	2241	110	186	42.3452	M				7.21	340	85.4	43	14.1	3.24	45	2.95	41	.4	5.5	.59	8.1	.03	.4	O +	Convalescent plasma
27.5	Reac	1904	99	187	56.0082	M	182	1264	141	6.49	231	88.9	46.5	15.7	3.74	57.5	2.02	31.2	.42	6.5	.29	4.4	.02	.4	O +	Convalescent plasma
19.9	Reac	2104	107	187	56.1616	M				6.06	222	90.6	46.2	15.8	3.42	56.4	1.87	30.8	.49	8.1	.26	4.3	.02	.4	O +	Convalescent plasma
13.2	Reac	2368	113	187	56.2767	M				7.78	253	90.2	46	15.5	4.96	63.8	2.08	26.7	.48	6.2	.23	2.9	.03	.4	O +	Convalescent plasma
0.0758	NonReac	275	46	188	45.0356	M									5.7	62.5	2.71	29.7	.6	6.6	.09	1	.02	.2	O +	Whole Blood
0.0726	NonReac	464	55	188	45.2082	M				7.12	194	97.5	44.9	14.1	3.64	51.1	2.77	38.8	.54	7.6	.15	2.2	.02	.3	O +	Whole Blood
0.0732	NonReac	1522	87	189	58.4932	F																			A -	Whole Blood
0.0669	NonReac	2340	113	189	58.989	F				5.08	216	85.8	38.8	12.6	3.34	65.8	1.15	22.7	.44	8.6	.11	2.2	.04	.7	A -	Whole Blood
0.0779	NonReac	424	54	190	34.3671	F				7.92	193	93.8	41.5	13.8	5.14	64.8	2.24	28.3	.37	4.7	.15	1.9	.02	.3	A +	Whole Blood
0.0843	NonReac	1705	92	190	35.0959	F				7.66	231	92	40.9	13.3	4.38	57.2	2.57	33.5	.54	7	.16	2.1	.01	.2	A +	Whole Blood
0.0718	NonReac	302	48	191	44.2027	M				7.99	241	90.7	47.1	15.9	3.85	48.2	3.2	40	.63	7.9	.29	3.7	.02	.2	A +	Whole Blood
0.0733	NonReac	927	67	191	44.5616	M				8.32	229	89.8	48.2	16.6	4.01	48.3	3.43	41.2	.65	7.8	.21	2.5	.02	.2	A +	Whole Blood
0.0804	NonReac	409	54	192	45.3041	M									4.14	64.6	1.59	24.9	.48	7.5	.17	2.7	.02	.3	A +	Whole Blood
0.0893	NonReac	1474	86	192	45.9205	M				5.53	258	90.2	41.3	14.2	3.38	61	1.6	29	.4	7.2	.13	2.4	.02	.4	A +	Whole Blood
0.0722	NonReac	276	46	193	56.7589	M				8.82	269	86.4	44.6	14.4	5.55	63	2.47	28	.58	6.5	.18	2	.04	.5	A +	Whole Blood
0.0766	NonReac	465	55	193	56.9315	M				7.51	233	86.9	43.9	13.9	4.63	61.6	2.04	27.2	.65	8.7	.16	2.2	.03	.3	A +	Whole Blood
0.0722	NonReac	815	64	194	63.4849	M				5.69	236	99.3	44.8	15.4	2.26	39.6	2.84	50	.5	8.8	.06	1	.03	.6	O +	Whole Blood
0.0805	NonReac	1601	90	194	63.9836	M									2.67	43.5	2.89	47.1	.51	8.3	.03	.6	.03	.5	O +	Whole Blood
0.0751	NonReac	816	64	195	54.9233	F				4.99	272	86.5	43.4	13.6	2.65	53	1.85	37.2	.35	7	.11	2.3	.03	.5	O +	Whole Blood
0.0833	NonReac	1602	90	195	55.4219	F									4.43	58.8	2.38	31.7	.56	7.4	.13	1.7	.03	.4	O +	Whole Blood
0.0776	NonReac	143	38	196	37.2658	M				7.14	273	85.5	46.4	16	4.65	65.2	1.92	26.9	.4	5.6	.16	2.2	.01	.1	B +	Whole Blood
0.0758	NonReac	660	60	196	37.6932	M	230	1075	70	5.67	263	86.9	48.2	15.3	3.4	60.1	1.7	29.9	.33	5.8	.22	3.9	.02	.3	B +	Plasma apheresis
159	Reac	2068	106	197	53.989	M				7.53	273	78.7	38.3	14.8	4.91	65.3	1.86	24.7	.52	6.9	.19	2.5	.05	.6	O +	Convalescent plasma
170	Reac	2217	110	197	54.0603	M				6.64	282	87	41.8	14.3	4.51	68	1.44	21.6	.46	6.9	.17	2.6	.06	.9	O +	Convalescent plasma
201	Reac	2413	114	197	54.1397	M				5.78	280	87.4	43.6	14.7	3.96	68.4	1.42	24.6	.26	4.5	.11	1.9	.03	.6	O +	Convalescent plasma
0.0787	NonReac	162	39	198	60.2603	F				8.12	337	86.3	41.9	13.5	5.02	61.7	2.38	29.3	.41	5.1	.27	3.4	.04	.5	O +	Whole Blood
0.0741	NonReac	1241	77	198	60.989	F				9.74	349	83.4	41.7	13.4	6.1	62.6	2.76	28.4	.45	4.6	.39	4	.04	.4	O +	Whole Blood
1.93	Reac	1884	98	199	48.1534	M	191	892	88	9.65	235	92.8	48.4	16	6.69	69.3	2.01	20.9	.71	7.3	.19	2	.05	.5	O +	Convalescent plasma
0.518	NonReac	2256	111	199	48.4055	M				7.62	262	93.3	45.9	15.2	4.92	64.6	1.95	25.6	.53	6.9	.16	2.1	.06	.8	O +	Convalescent plasma
0.0706	NonReac	172	40	200	60.7863	M				6.2	165	92.5	47.2	15.3	3.98	64	1.7	27.4	.41	6.7	.09	1.5	.02	.4	O +	Whole Blood
0.0723	NonReac	433	54	200	61.0521	M				5.85	176	89.2	48	15.2	3.99	68.1	1.4	23.9	.37	6.4	.07	1.2	.02	.4	O +	Whole Blood
0.0772	NonReac	434	54	201	53.9288	M				7.45	277	90.2	46.3	15.6	4.48	60.1	2.15	28.9	.71	9.5	.08	1.1	.03	.4	O +	Whole Blood
0.0728	NonReac	1029	71	201	54.2438	M				9.19	280	87.4	49	16.2	6.5	70.7	1.84	20	.73	8	.09	1	.03	.3	O +	Whole Blood
0.0770	NonReac	163	39	202	52.5123	F				8.25	243	95.8	43.8	14.2	5.09	61.7	2.58	31.3	.49	6	.05	.6	.04	.4	O +	Whole Blood
0.0760	NonReac	1242	77	202	53.2411	F				7.64	255	93.1	43.8	14.1	4.65	60.7	2.46	32.2	.44	5.8	.06	.8	.03	.5	O +	Whole Blood
0.0724	NonReac	199	42	203	42.9918	M				10.17	239	98.3	46.5	15.5	5.9	58	3.34	32.8	.71	7	.17	1.7	.05	.5	O +	Whole Blood
0.0765	NonReac	364	53	203	43.2	M				10.94	229	94.7	48.4	16.1	6.58	60.2	3.3	30.1	.8	7.3	.2	1.8	.06	.6	O +	Whole Blood
30.4	Reac	1908	99	204	53.6493	M	196	971	148	9.07	313	92.8	52.9	17.7	6.06	66.9	2.22	24.4	.56	6.1	.18	2	.05	.6	A +	Convalescent plasma
14.8	Reac	2341	113	204	53.9068	M				9.44	321	89.5	51	17.5	6.52	69	2.2	23.3	.53	5.7	.11	1.2	.08	.8	A +	Convalescent plasma
0.0850	NonReac	232	45	205	61.4932	M				7.68	177	89.9	47.1	15.5	4.63	60.3	2.41	31.4	.53	6.9	.08	1	.03	.4	O -	Whole Blood
0.0781	NonReac	730	62	205	61.8247	M				5.29	206	90.6	47.5	15.6	2.51	47.4	2.27	43	.38	7.2	.11	2	.02	.4	O -	Whole Blood
0.0746	NonReac	99	36	206	57.7699	M				7.75	213	98	42	13.9	4.59	59.2	2.67	34.5	.41	5.3	.07	.9	.01	.1	B +	Whole Blood
0.0693	NonReac	344	50	206	58.0493	M									4.48	58.4	2.71	35.3	.41	5.4	.07	.9	0	0	B +	Whole Blood
0.0779	NonReac	1536	88	206	58.7671	M				7.76	196	96.3	42.4	13.9	4.74	61.1	2.38	30.7	.55	7.1	.08	1	.01	.1	B +	Whole Blood
208	Reac	1754	93	207	49.0192	M	128	905	88	11.33	177	95.7	47.8	15.8	9.45	83.4	1.46	12.8	.31	2.7	.06	.6	.05	.5	O +	Convalescent plasma
153	Reac	2196	109	207	49.3288	M				4.71	175	94.5	42.3	14.2	2.73	57.8	1.61	34.1	.25	5.4	.07	1.6	.05	1.1	O +	Convalescent plasma
0.0724	NonReac	410	54	208	53.1068	M				7.25	281	89	48.5	15.8	5.31	73	1.28	17.7	.56	7.8	.08	1.2	.02	.3	O +	Platelet apheresis
0.0733	NonReac	860	65	208	53.3233	M				6.02	258	90.7	44	14.6	3.9	64.7	1.48	24.6	.52	8.6	.11	1.9	.01	.2	O +	Whole Blood
37.7	Reac	1897	99	209	41.7014	F	159	753	386	11.53	242	95.7	47	15.3	9.64	83.6	1.39	12	.46	4	.02	.2	.02	.2	A -	Convalescent plasma
29.8	Reac	1977	103	209	41.7781	F				11.39	235	94.1	45.1	15	8.85	77.8	2.02	17.7	.47	4.1	.02	.2	.03	.2	A -	Convalescent plasma
28.5	Reac	2081	107	209	41.8548	F				9.66	248	93.4	44.4	15	7.92	82	1.27	13.2	.42	4.3	.03	.3	.02	.2	A -	Convalescent plasma
29.7	Reac	2165	109	209	41.8932	F				10.88	269	96.8	48.1	15.6	8.68	79.7	1.65	15.2	.49	4.5	.03	.3	.03	.3	A -	Convalescent plasma
21.6	Reac	2342	113	209	41.9699	F				9.9	240	94	43.4	14.9	7.66	77.3	1.66	16.8	.51	5.2	.04	.4	.03	.3	A -	Convalescent plasma
0.0721	NonReac	673	60	210	39.5753	M				5.28	160	98	47.4	15.9	3.04	57.6	1.68	31.8	.39	7.4	.15	2.8	.02	.4	A +	Whole Blood
0.0771	NonReac	1344	82	210	39.9863	M				4.38	153	102.1	45.7	14.9	2.49	56.8	1.42	32.5	.24	5.4	.21	4.8	.02	.5	A +	Whole Blood
0.0743	NonReac	928	67	211	54.6658	F				4.89	196	88	41.8	14.5	2.96	60.4	1.58	32.4	.24	4.8	.09	1.9	.02	.5	A +	Whole Blood
0.0829	NonReac	1828	95	211	55.2	F				5.81	200	88.7	41	14.1	3.29	56.6	2.02	34.9	.34	5.8	.13	2.2	.03	.5	A +	Whole Blood
0.0824	NonReac	1391	83	212	46.3041	F				8.14	218	92.7	42.3	14.1	5.18	63.6	2.32	28.5	.44	5.4	.18	2.2	.02	.3	A +	Whole Blood
185	Reac	2257	111	212	46.8411	F	189	820	91	8.39	267	91.4	41.7	14.3	5.55	66	2.06	24.6	.57	6.8	.19	2.3	.02	.3	A +	Convalescent plasma
0.0733	NonReac	1262	78	213	39.4822	M				7.17	251	85.6	41.7	14.2	4.1	57.1	2.49	34.8	.44	6.1	.12	1.7	.02	.3	B -	Whole Blood
0.0797	NonReac	1649	91	213	39.7315	M				7.76	252	85.3	40.2	13.7	4.63	59.6	2.56	33	.45	5.8	.1	1.3	.02	.3	B -	Whole Blood
0.0720	NonReac	3	29	214	63.0959	M				7.43	184	92	43.9	14.4	3.94	53.1	2.84	38.2	.46	6.2	.16	2.1	.03	.4	O -	Whole Blood
40.1	Reac	1797	94	214	64.3397	M				8.81	185	92.3	45.9	15.1	4.92	55.8	3.02	34.4	.68	7.7	.15	1.7	.04	.4	O -	Whole Blood
0.0708	NonReac	602	59	215	45.4767	F				8.97	224	93.8	43.9	14.5	6.53	72.8	1.69	18.8	.61	6.8	.1	1.1	.04	.5	O -	Whole Blood
0.0719	NonReac	1137	75	215	45.7781	F				6.37	202	95.6	45.3	14.4	4.77	74.9	1.18	18.5	.35	5.5	.04	.6	.03	.5	O -	Whole Blood
0.0745	NonReac	891	66	216	34.1205	M				5.39	242	82.4	46.2	16.2	2.35	43.7	1.68	31.1	.62	11.5	.66	12.3	.08	1.4	O +	Platelet apheresis
0.0714	NonReac	1050	71	216	34.2219	M				4.5	226	82.2	43.9	15.2	2.09	46.6	1.43	31.7	.57	12.6	.36	8	.05	1.1	O +	Platelet apheresis
0.0758	NonReac	248	45	217	59.9808	M				5.92	125	97.6	44.9	14.8	2.93	49.5	2.39	40.4	.39	6.6	.2	3.3	.01	.2	O -	Whole Blood
0.0679	NonReac	1138	75	217	60.5479	M				4.47	117	96.3	45.5	15	2.16	48.2	1.82	40.8	.29	6.5	.18	4	.02	.5	O -	Whole Blood
0.0738	NonReac	1401	84	217	60.7205	M				4.31	114	97.3	46.1	15.1	2.4	55.8	1.55	35.9	.26	5.9	.08	1.9	.02	.5	O -	Whole Blood
0.0900	NonReac	303	48	218	44.5808	F				10.38	226	88.3	40.4	12.7	7.2	69.3	2.5	24.1	.61	5.9	.05	.5	.02	.2	O +	Whole Blood
0.0875	NonReac	861	65	218	44.9068	F									5.52	65.5	2.35	28	.45	5.4	.08	.9	.02	.2	O +	Whole Blood
118	Reac	1002	70	219	44.9534	M	150	844	118	6.67	306	86.5	47.4	15.7	4.12	61.7	1.92	28.9	.37	5.6	.18	2.7	.08	1.1	O +	Laboratorio de Referencia
106	Reac	1755	93	219	45.3945	M	135	796	107	8	305	85.1	43.7	14.6	5.4	67.4	1.79	22.4	.58	7.3	.16	2	.07	.9	O +	Convalescent plasma
84.9	Reac	1883	98	219	45.4822	M	135	787	105	7.68	307	86.7	44.5	14.5	5.15	67.1	1.84	23.9	.48	6.3	.16	2	.05	.7	O +	Convalescent plasma
199	Reac	2089	107	220	56.526	M	181	1034	97	6.84	147	96.9	46	15.1	3.82	55.8	2.39	34.9	.39	5.7	.2	3	.04	.6	A +	Convalescent plasma
216	Reac	2317	112	220	56.6274	M				7.68	161	93.3	45.5	15.3	4.13	53.8	2.6	34	.55	7.1	.36	4.6	.04	.5	A +	Convalescent plasma
0.0734	NonReac	304	48	221	46.2082	M				7.28	288	88.5	49.5	16.7	3.81	52.3	2.91	39.9	.4	5.5	.14	2	.02	.3	O -	Whole Blood
0.0754	NonReac	1551	88	221	46.9699	M				6.24	283	92.3	52	17.2	3.66	58.6	2.18	35	.28	4.6	.11	1.7	.01	.1	O -	Whole Blood
0.0718	NonReac	892	66	222	50.6384	M				8.21	296	85.6	47.6	15.8	5.39	65.5	2.08	25.4	.57	7	.15	1.8	.02	.3	A +	Whole Blood
0.0748	NonReac	1577	89	222	51.074	M				8.24	299	83.9	47.5	15.9	4.92	59.7	2.52	30.6	.64	7.7	.14	1.7	.02	.3	A +	Whole Blood
0.0740	NonReac	485	55	223	57.3014	M				5.25	238	94.3	43.6	14.3	2.63	50	2.11	40.2	.43	8.2	.05	1	.03	.6	A +	Whole Blood
0.0851	NonReac	1915	100	223	58.1644	M	145	796	79	4.54	197	95.5	45.5	14.8	2.09	46.1	2.01	44.4	.35	7.8	.07	1.4	.02	.3	A +	Whole Blood
0.0829	NonReac	119	36	224	51.737	M	200	1155	235	4.93	237	96.4	48.7	15.8	2.8	56.7	1.64	33.3	.32	6.5	.16	3.2	.01	.3	A +	Plasma apheresis
0.0770	NonReac	506	56	224	52.1151	M				4.82	239	100.4	51.2	16.4	2.54	52.6	1.7	35.3	.34	7	.21	4.5	.03	.6	A +	Plasma apheresis
39.5	Reac	1900	99	225	45.337	M	168	1231	45	5.34	191	87.3	47	15.3	3.07	57.5	1.73	32.4	.3	5.5	.2	3.8	.04	.8	A +	Convalescent plasma
31.0	Reac	2000	103	225	45.4192	M				6.18	210	87.5	47.3	15.7	3.43	55.5	2.1	34.1	.33	5.3	.26	4.1	.06	1	A +	Convalescent plasma
18.8	Reac	2242	110	225	45.5562	M				4.68	209	87.6	45.8	15.3	2.92	62.5	1.34	28.6	.27	5.7	.11	2.4	.04	.8	A +	Platelet apheresis
0.0775	NonReac	591	59	226	62.0164	F									5.11	55.5	3.51	38.1	.43	4.6	.14	1.5	.02	.3	A -	Whole Blood
0.0784	NonReac	1207	77	226	62.3644	F				8.48	251	81.2	42.5	13.5	4.09	48.3	3.7	43.7	.5	5.9	.17	1.9	.02	.2	A -	Whole Blood
0.0771	NonReac	1208	77	227	50.8904	M				7.1	185	91.5	49.4	16.3	4.01	56.6	2.08	29.3	.69	9.7	.25	3.5	.07	.9	A +	Whole Blood
0.0806	NonReac	1603	90	227	51.1397	M				5.69	159	90.9	45.8	15.3	2.68	47	2.17	38	.56	9.9	.23	4.1	.05	1	A +	Whole Blood
0.0766	NonReac	34	30	228	41.2548	M				5.99	184	87.6	45.1	14.9	2.43	40.6	2.99	49.8	.37	6.2	.18	3	.02	.4	A -	Whole Blood
0.0773	NonReac	545	57	228	41.7753	M				6.03	176	89	45.3	14.8	2.81	46.5	2.53	41.9	.39	6.5	.28	4.7	.02	.4	A -	Whole Blood
0.0715	NonReac	183	41	229	48.863	M				8.2	249	93	45.1	14.8	5.07	61.8	2.38	29	.54	6.6	.17	2.1	.04	.5	O +	Whole Blood
0.0775	NonReac	557	58	229	49.189	M				8.12	223	91.4	45.9	15.3	5.62	69.1	1.88	23.2	.46	5.7	.12	1.5	.04	.5	O +	Whole Blood
0.0730	NonReac	1183	76	229	49.5342	M				9.63	243	90.4	45.8	15.3	6.2	64.4	2.62	27.2	.61	6.3	.17	1.8	.03	.3	O +	Whole Blood
69.2	Reac	1209	77	230	51.8658	F				7.73	249	96.5	43.7	14.5	3.15	40.9	3.96	51.2	.52	6.7	.07	.9	.03	.3	A +	Whole Blood
141	Reac	1604	90	230	52.1151	F				7.38	251	94.9	44.3	14.5	3.18	43.1	3.69	49.9	.43	5.9	.06	.8	.02	.3	A +	Whole Blood
0.0842	NonReac	233	45	231	56.6411	M				6.4	251	98.8	43.7	14.2	3.34	52.2	2.41	37.7	.41	6.4	.21	3.2	.03	.5	A +	Whole Blood
0.0730	NonReac	411	54	231	56.8164	M									4.92	65.8	1.65	22.2	.52	7	.35	4.6	.03	.4	A +	Whole Blood
0.0773	NonReac	549	57	232	62.526	M				8.04	232	91.2	43.7	15	4.73	58.9	2.54	31.6	.45	5.6	.28	3.5	.04	.4	A +	Whole Blood
188	Reac	1537	88	232	63.1096	M				8.29	235	90.9	46.6	15	5.19	62.6	2.31	27.9	.56	6.7	.18	2.2	.05	.6	A +	Whole Blood
0.0845	NonReac	257	45	233	47.8822	M									2.61	40.4	3.03	46.9	.39	6	.38	5.9	.05	.8	O -	Whole Blood
0.0859	NonReac	1497	87	233	48.674	M				6.78	209	89.3	47.3	15.6	3.22	47.5	2.85	42	.35	5.2	.29	4.3	.07	1	O -	Whole Blood
0.0759	NonReac	638	60	234	62.3123	M				6.66	284	96.5	40.9	14	3.51	52.8	2.31	34.7	.53	7.9	.28	4.2	.03	.4	A -	Whole Blood
0.0708	NonReac	1523	87	234	62.8329	M				7.06	271	94.5	42.5	14.3	4.34	61.6	1.91	27	.51	7.2	.28	3.9	.02	.3	A -	Whole Blood
5.57	Reac	1881	97	235	54.2301	M	224	1071	112	4.95	199	84.8	44.8	14.9	3.04	61.3	1.47	29.8	.3	6.1	.11	2.3	.03	.5	A +	Convalescent plasma
2.49	Reac	2293	112	235	54.5096	M				5.59	174	85.1	46.9	15.8	3.51	62.6	1.62	29	.32	5.8	.11	2	.03	.6	A +	Convalescent plasma
0.0798	NonReac	58	30	236	66.7918	M	139	739	81	6.4	185	98.6	46.5	14.8	4.34	67.7	1.52	23.8	.45	7	.07	1.1	.02	.4	A +	Plasma apheresis
0.0830	NonReac	412	54	236	67.2493	M				8.75	231	95.2	50.5	16.4	6.41	73.2	1.66	19	.54	6.2	.11	1.3	.03	.3	A +	Plasma apheresis
0.0759	NonReac	1465	85	236	67.8466	M				5.54	187	97.7	50	16											A +	Plasma apheresis
0.142	NonReac	944	68	237	45.1178	M				4.42	218	89.1	46	14.9	2.44	55.2	1.46	33	.26	5.9	.23	5.2	.03	.7	A +	Whole Blood
0.172	NonReac	1429	84	237	45.4274	M				4.75	220	86.4	45.6	15.1	2.64	55.4	1.54	32.5	.32	6.8	.22	4.6	.03	.7	A +	Whole Blood
0.0700	NonReac	277	46	238	40.0795	M				7.86	287	92	43.4	14.7	4	50.8	3.07	39	.53	6.8	.23	3	.03	.4	A +	Platelet apheresis
0.0712	NonReac	945	68	238	40.5041	M				7.23	274	88.7	43.3	15	4	55.4	2.54	35.1	.49	6.8	.18	2.4	.02	.3	A +	Platelet apheresis
0.0753	NonReac	715	62	239	51.0493	M				6.82	275	91.4	47.7	15.6	4.81	70.6	1.54	22.6	.35	5.1	.07	1	.05	.7	A -	Whole Blood
0.0747	NonReac	1738	93	239	51.6438	M				8.68	285	93.6	48	15.8	6.3	72.7	1.71	19.7	.55	6.3	.06	.6	.06	.7	A -	Whole Blood
0.0696	NonReac	795	63	240	62.8822	F									3.12	50.8	2.7	44.1	.22	3.6	.07	1.1	.03	.4	O +	Whole Blood
0.0741	NonReac	1452	84	240	63.2822	F				6.34	286	93.3	42.3	13.6	3.02	47.6	2.88	45.5	.33	5.2	.08	1.3	.03	.4	O +	Whole Blood
0.0677	NonReac	946	68	241	48.1671	M				6.06	260	92.4	47.5	15.8	2.59	42.8	2.55	42	.49	8.1	.36	5.9	.07	1.2	A +	Whole Blood
0.0846	NonReac	1719	93	241	48.6411	M				5.4	244	92.3	44.8	14.6	2.84	52.6	2.01	37.2	.45	8.4	.05	.9	.05	.9	A +	Whole Blood
0.0751	NonReac	365	53	242	57.4466	M				7.77	165	92	47.7	15.3	5.84	75.2	1.45	18.7	.35	4.5	.1	1.3	.03	.3	A -	Whole Blood
0.0740	NonReac	751	62	242	57.6192	M									3.89	65.3	1.6	26.7	.33	5.5	.12	1.9	.04	.6	A -	Whole Blood
234	Reac	1720	93	243	45.8959	M	176	986	107	7.58	292	90.4	46.4	15.3	4.81	63.5	2.14	28.3	.5	6.5	.11	1.4	.02	.3	O +	Convalescent plasma
194	Reac	2001	103	243	46.0959	M				6.88	273	89.4	44.9	15.3	4.24	61.5	1.88	27.3	.45	6.6	.28	4.1	.03	.5	O +	Convalescent plasma
0.0724	NonReac	851	65	244	45.5863	M									2.76	50.5	2.17	39.8	.42	7.7	.09	1.6	.02	.4	A +	Whole Blood
0.0742	NonReac	1158	75	244	45.7808	M				5.25	194	90.2	43.4	15.3	2.63	50.1	2.05	39.1	.46	8.8	.08	1.5	.03	.5	A +	Whole Blood
0.0855	NonReac	1756	93	244	46.126	M				5.44	228	92.8	43.6	15.3	2.6	47.8	2.24	41.1	.45	8.3	.12	2.3	.03	.5	A +	Whole Blood
18.2	Reac	1935	101	245	40.2822	M	170	932	107	5.78	225	89.8	43.3	14.7	3.56	61.5	1.72	29.8	.34	5.9	.13	2.3	.03	.5	A +	Convalescent plasma
32.3	Reac	2318	112	245	40.4932	M				5.52	227	90.5	45	15.2	3.46	62.8	1.66	30	.26	4.8	.1	1.7	.04	.7	A +	Convalescent plasma
0.0791	NonReac	100	36	246	42.6438	M				7.01	224	90.6	49	16.4	3.93	56	2.5	35.7	.46	6.5	.08	1.2	.04	.6	O -	Whole Blood
0.0731	NonReac	1538	88	246	43.6411	M				7.39	203	87.9	47	16.2	4.35	58.8	2.47	33.5	.42	5.7	.11	1.5	.04	.5	O -	Whole Blood
0.0733	NonReac	366	53	247	55.4767	M				8.48	361	97.8	51	16.7	4.95	58.5	2.82	33.2	.5	5.8	.16	1.9	.05	.6	O +	Whole Blood
0.0670	NonReac	1291	79	247	55.9753	M				7.91	351	94.7	50.7	17	4.28	54.1	2.94	37.1	.5	6.3	.14	1.8	.05	.7	O +	Whole Blood
0.0771	NonReac	615	59	248	54.5973	M				7.03	323	93.7	43.3	13.9											A +	Whole Blood
0.0796	NonReac	1757	93	248	55.2466	M																			A +	Whole Blood
8.29	Reac	1798	94	249	57.5781	F	224	744	110	5.22	235	89.6	40	13.2	3.26	62.4	1.49	28.6	.37	7.1	.07	1.4	.03	.5	A -	Convalescent plasma
7.95	Reac	1920	101	249	57.7041	F				5.22	245	90.5	40.1	13.2	3.22	61.5	1.44	27.7	.45	8.6	.09	1.8	.02	.4	A -	Whole Blood
0.0806	NonReac	164	39	250	59.2849	M				7.88	222	83.5	48.8	16.2	3.44	43.6	2.94	37.3	.92	11.7	.53	6.7	.05	.7	O +	Whole Blood
0.0763	NonReac	558	58	250	59.6438	M				7.23	245	84.1	47.8	15.5	3.47	48	2.66	36.7	.79	10.9	.26	3.6	.05	.8	O +	Whole Blood
0.0734	NonReac	184	41	251	47.1315	M				5.48	175	88	43.7	14	2.45	44.6	2.32	42.4	.46	8.4	.24	4.3	.01	.3	A +	Whole Blood
0.0723	NonReac	966	69	251	47.6685	M				5.85	166	88.7	45.3	15.1	2.67	45.6	2.45	42.1	.45	7.6	.26	4.4	.02	.3	A +	Whole Blood
0.0780	NonReac	59	30	252	36.9288	F									4.41	58.3	2.56	33.7	.43	5.7	.15	2	.02	.3	O -	Whole Blood
0.0736	NonReac	582	58	252	37.474	F				6.18	277	83.3	40.1	12.8	3.46	56	2.14	34.6	.4	6.5	.16	2.5	.02	.4	O -	Whole Blood
0.0796	NonReac	345	50	253	58.5233	F				3.84	220	95.2	41.1	13.1	2.22	57.7	1.3	33.9	.29	7.5	.01	.3	.02	.6	A +	Whole Blood
0.0769	NonReac	1466	85	253	59.189	F				3.93	202	94.1	40.7	13.6	1.88	48	1.68	42.7	.3	7.7	.03	.7	.04	.9	A +	Whole Blood
0.0767	NonReac	639	60	254	60.8027	M	214	863	76	6.2	299	90.2	46.3	15.1	3.82	61.5	1.79	28.9	.38	6.2	.17	2.7	.04	.7	O +	Plasma apheresis
0.0756	NonReac	973	70	254	60.9945	M				6.51	286	90.7	43.9	14.6	4.07	62.4	1.78	27.4	.41	6.4	.21	3.2	.04	.6	O +	Whole Blood
86.7	Reac	1067	72	255	52.1918	F				6.52	265	84.2	39.1	12.5	3.26	50	2.81	43.1	.29	4.4	.12	1.9	.04	.6	A +	Whole Blood
78.3	Reac	1498	87	255	52.4685	F				6.22	248	80.6	37.4	11.3	2.99	47.9	2.8	45.1	.32	5.2	.08	1.3	.03	.5	A +	Whole Blood
0.0711	NonReac	661	60	256	37.4164	M				6.95	340	94	50.8	16.6	4.2	60.4	2.22	31.9	.43	6.2	.09	1.3	.01	.2	O +	Whole Blood
0.0700	NonReac	1571	88	256	37.9589	M				7.87	356	91.4	49.4	16.4	4.6	58.5	2.66	33.9	.51	6.4	.08	1	.02	.2	O +	Whole Blood
0.0724	NonReac	200	42	257	40.6356	F									3	50.3	2.42	40.5	.4	6.7	.12	2	.03	.5	O +	Whole Blood
0.0825	NonReac	367	53	257	40.8438	F				9.61	235	77.5	36.8	11.6	6.25	65	2.84	29.5	.45	4.7	.04	.5	.03	.3	O +	Whole Blood
0.0682	NonReac	507	56	258	48.3753	M									5.19	51.8	3.91	38.9	.62	6.2	.29	2.8	.03	.3	O +	Whole Blood
0.0680	NonReac	1120	74	258	48.726	M				9.83	298	88.5	47.6	15.8	4.91	50	3.98	40.5	.57	5.8	.34	3.4	.03	.3	O +	Whole Blood
0.0752	NonReac	603	59	259	58.8575	M				4.81	276	87.3	45.2	14.8											A +	Plasma apheresis
0.0694	NonReac	893	66	259	58.9918	M				4.81	237	88.9	48.4	15.7	2.59	53.9	1.81	37.7	.29	5.9	.1	2	.02	.5	A +	Whole Blood
0.0754	NonReac	201	42	260	57.0137	M									4.74	59.7	2.38	29.9	.53	6.7	.25	3.2	.04	.5	O +	Whole Blood
0.0722	NonReac	674	60	260	57.3589	M									3.76	60.5	1.76	28.2	.5	8	.17	2.8	.03	.5	O +	Whole Blood
54.0	Reac	1936	101	261	43.874	M	209	971	114	6.2	175	91.1	46	15.6	3.79	61.1	2.02	32.6	.23	3.7	.13	2.1	.03	.5	A +	Convalescent plasma
31.5	Reac	2258	111	261	44.063	M				5.24	186	91.1	49.6	16.7	2.63	50.2	2.2	41.9	.21	4.1	.17	3.2	.03	.6	A +	Convalescent plasma
0.0792	NonReac	445	55	262	48.3808	M				7.35	353	91.2	44.5	14.8	3.45	46.8	2.94	40	.54	7.4	.37	5.1	.05	.7	O +	Whole Blood
19.5	Reac	1982	103	262	49.3041	M				12.59	354	89.9	45.2	15.4	9.52	75.6	2.38	18.9	.57	4.6	.07	.5	.05	.4	O +	Convalescent plasma
0.0693	NonReac	862	65	263	58.1041	M				8.44	252	92	50.1	16.8	4.91	58.1	2.66	31.6	.38	4.5	.43	5.1	.06	.7	O +	Whole Blood
0.0776	NonReac	1210	77	263	58.3288	M				9.37	232	93.9	45.8	15.5	5.57	59.4	2.75	29.4	.7	7.5	.3	3.2	.05	.5	O +	Whole Blood
0.0728	NonReac	413	54	264	59.474	M				6.13	212	90.5	52.6	16.9	3.61	59	1.93	31.5	.46	7.5	.08	1.3	.05	.7	O +	Whole Blood
0.0902	NonReac	1539	88	264	60.1233	M				6.6	219	90.6	51.3	17	3.33	50.4	2.56	38.6	.51	7.8	.16	2.5	.04	.7	O +	Whole Blood
0.0718	NonReac	1139	75	265	36.4712	F				10.43	315	84.5	41.5	13.6	7.09	68	2.43	23.3	.63	6	.23	2.3	.05	.4	O +	Whole Blood
0.0821	NonReac	1721	93	265	36.8164	F				10.64	330	81	42.6	13.9	7.89	74	2.1	19.8	.49	4.7	.12	1.1	.04	.4	O +	Whole Blood
0.0716	NonReac	616	59	266	57.8822	F																			A +	Whole Blood
0.0768	NonReac	1488	86	266	58.4	F				6.97	201	93.6	39.2	13.3	3.9	55.9	2.49	35.7	.45	6.5	.1	1.4	.03	.5	A +	Whole Blood
0.0720	NonReac	817	64	267	56.8411	M				10.15	298	95.6	48.8	15.9	5.61	55.3	3.18	31.4	.77	7.5	.47	4.6	.12	1.2	A +	Whole Blood
0.0794	NonReac	1373	83	267	57.2027	M				9.72	262	94.7	43.2	14.2	5.87	60.3	2.65	27.3	.82	8.5	.28	2.9	.1	1	A +	Whole Blood
0.0751	NonReac	258	45	268	50.9562	F									4.68	56.5	2.89	34.9	.52	6.2	.15	1.8	.05	.6	A +	Whole Blood
0.0672	NonReac	1140	75	268	51.5178	F				8.33	231	95	45.8	14.7	3.44	41.2	4.21	50.6	.49	5.9	.14	1.7	.05	.6	A +	Whole Blood
0.0821	NonReac	833	64	269	56.4164	M									4.56	57	2.78	34.8	.55	6.8	.08	1	.03	.4	O +	Whole Blood
0.0762	NonReac	1475	86	269	56.8384	M				7.54	217	91	47.4	15.7	4.21	55.8	2.65	35.1	.56	7.5	.1	1.3	.02	.3	O +	Whole Blood
0.0767	NonReac	435	54	270	38.2904	M				7.26	330	91.6	50.6	17	3.91	53.8	2.5	34.6	.6	8.2	.22	3	.03	.4	A +	Whole Blood
50.4	Reac	1374	83	270	38.8356	M				4.62	251	95.2	50.9	16.2	2.4	52	1.62	35.1	.34	7.3	.24	5.1	.02	.5	A +	Whole Blood
0.218	NonReac	425	54	271	42.3233	M				8.18	295	88.6	50.9	17.5	4.86	59.4	2.71	33.1	.45	5.5	.12	1.5	.04	.5	O +	Whole Blood
0.274	NonReac	834	64	271	42.5151	M									4.14	60.9	1.99	29.3	.44	6.5	.19	2.7	.04	.6	O +	Whole Blood
0.350	NonReac	1706	92	271	43.0521	M				7.74	260	89.4	48.2	16.4	3.58	46.2	3.39	43.8	.49	6.4	.24	3.1	.04	.5	O +	Whole Blood
36.1	Reac	2044	105	272	65.7233	F	105	825	416	4.39	294	95.2	40.9	13.7	2.14	48.8	1.84	42	.33	7.5	.06	1.3	.02	.4	AB	Convalescent plasma
32.6	Reac	2166	109	272	65.7973	F				4.32	304	92.8	42.8	14.6	2.21	51	1.78	41.3	.27	6.3	.04	1	.02	.4	AB	Convalescent plasma
192	Reac	2031	104	273	64.1151	F				5.21	263	95.6	45.9	15	2.82	54.1	1.9	36.6	.36	6.9	.11	2.1	.02	.3	O -	Convalescent plasma
177	Reac	2178	109	273	64.211	F				5.83	283	94.4	46	15.2	3.32	56.7	2.02	34.7	.42	7.3	.06	1.1	.01	.2	O -	Convalescent plasma
0.0695	NonReac	1184	76	274	60.211	M				8.76	199	101.5	49.8	16.7	5.7	64.9	2.3	26.3	.56	6.4	.17	2	.03	.4	A +	Whole Blood
0.0767	NonReac	1739	93	274	60.537	M				9.85	197	103.9	48.1	16.1	6.6	67	2.48	25.2	.55	5.5	.19	2	.03	.3	A +	Whole Blood
0.0734	NonReac	486	55	275	66.4493	M				7.63	219	94.1	53	17.3	4.65	60.9	2.08	27.2	.54	7.1	.29	3.8	.07	1	A +	Whole Blood
0.0837	NonReac	1799	94	275	67.1973	M				8.95	204	92.3	52.6	17.7	5.47	61	2.14	23.9	.7	7.9	.57	6.4	.07	.8	A +	Whole Blood
0.0772	NonReac	731	62	276	44.4548	M				7.95	230	93.3	46.8	16.1	4.17	52.4	2.94	37	.55	6.9	.26	3.3	.03	.4	O +	Whole Blood
0.0744	NonReac	1104	74	276	44.6849	M				8.03	224	91.8	47.4	16.3	4.39	54.7	2.69	33.5	.55	6.8	.35	4.4	.05	.6	O +	Whole Blood
0.0807	NonReac	1619	90	276	44.9918	M				8.07	229	88.3	48.6	16.2	4.65	57.6	2.62	32.4	.51	6.4	.25	3.1	.04	.5	O +	Whole Blood
0.0825	NonReac	583	58	277	45.7726	M	274	960	97	5.78	222	83.7	44.4	14.2	3.31	57.2	2.02	34.9	.32	5.5	.1	1.8	.03	.6	O +	Plasma apheresis
0.0792	NonReac	1057	72	277	46.0356	M				8.08	231	81	39.1	13.2	5.18	64.1	2.45	30.3	.35	4.3	.07	.9	.03	.4	O +	Whole Blood
0.0887	NonReac	1777	94	277	46.4521	M				6.45	220	82.8	42.5	14.2	3.44	53.4	2.39	37	.41	6.3	.18	2.8	.03	.5	O +	Whole Blood
0.0785	NonReac	153	38	278	51.9699	M									5.06	58.9	2.72	31.6	.36	4.2	.41	4.7	.05	.6	B -	Whole Blood
8.99	Reac	1627	90	278	52.9671	M				7.82	195	93.2	45.4	15.1	4.85	62	2.28	29.1	.35	4.5	.3	3.9	.04	.5	B -	Whole Blood
0.0782	NonReac	86	35	279	44.4986	M									4.04	59.2	2.16	31.6	.36	5.3	.23	3.4	.03	.5	B +	Whole Blood
98.8	Reac	1524	87	279	45.4932	M				7.62	164	90.3	48.7	16.3	4.84	63.6	2.22	29.2	.38	4.9	.15	2	.03	.3	B +	Whole Blood
0.0803	NonReac	368	53	280	54.263	M				7.79	262	88.9	45	15	4.48	57.4	2.45	31.5	.51	6.6	.31	4	.04	.5	A +	Whole Blood
0.0725	NonReac	959	69	280	54.5616	M									3.71	52.7	2.4	34.1	.54	7.7	.34	4.8	.05	.7	A +	Whole Blood
0.0800	NonReac	35	30	281	44.1616	M	343	841	65	7.08	253	93.8	50	16.2	4.23	59.7	2.11	29.9	.29	4.1	.4	5.6	.05	.7	O +	Plasma apheresis
0.0994	NonReac	1901	99	281	45.4849	M	350	854	78	5.74	260	90.6	49.4	16.6	3.59	62.5	1.66	29	.32	5.5	.14	2.5	.03	.5	O +	Convalescent plasma
0.0801	NonReac	144	38	282	45.4712	F	508	1078	109	11.27	379	92.4	42.4	13.5											A +	Plasma apheresis
0.0750	NonReac	446	55	282	45.7973	F				11.36	376	90.9	42.7	14.1	5.9	51.9	4.32	38.1	.84	7.4	.25	2.2	.05	.4	A +	Plasma apheresis
0.0736	NonReac	640	60	282	45.8932	F				10.89	356	89	43.5	14.2	5.67	52.1	4.24	39	.69	6.3	.23	2.1	.06	.5	A +	Plasma apheresis
0.0733	NonReac	570	58	283	55.7288	F				5.14	264	92.5	42.6	13.6	2.83	54.9	1.9	36.8	.36	7.1	.04	.9	.01	.3	A +	Plasma apheresis
96.5	Reac	1983	103	283	56.589	F				6.24	218	88.9	41.1	13.8	3.51	56.2	2.12	33.9	.38	6.1	.21	3.4	.02	.4	A +	Convalescent plasma
83.4	Reac	2190	109	283	56.7068	F				5.47	250	89	42.7	14.2	3.07	56.1	1.83	33.4	.33	6.1	.21	3.9	.03	.5	A +	Convalescent plasma
125	Reac	1965	102	284	57.5233	M				6.17	218	90.6	42.1	14.4	3.82	61.8	1.6	25.9	.58	9.4	.15	2.5	.02	.4	A +	Convalescent plasma
125	Reac	2144	108	284	57.6356	M	131	943	143	5.79	204	91	41	13.9	3.37	58.4	1.76	30.4	.51	8.7	.13	2.2	.02	.3	A +	Convalescent plasma
81.4	Reac	2414	114	284	57.7479	M				4.81	192	89.9	39.4	13.7	2.78	57.7	1.51	31.4	.38	8	.12	2.5	.02	.4	A +	Convalescent plasma
0.0772	NonReac	497	56	285	62.6192	M																			O +	Whole Blood
0.0793	NonReac	1552	88	285	63.2329	M									6.29	71.4	1.81	20.5	.45	5.1	.22	2.5	.05	.5	O +	Whole Blood
0.0768	NonReac	436	54	286	56.2932	M				5.05	194	91.3	46	15.5	2.48	49	1.94	38.5	.48	9.5	.12	2.3	.03	.7	A +	Whole Blood
0.0739	NonReac	1628	90	286	56.9836	M									2.31	46	1.87	37.2	.6	11.9	.21	4.2	.03	.7	A +	Whole Blood
0.0698	NonReac	877	66	287	46.5616	M									3.27	66.7	1.07	21.8	.39	7.9	.13	2.7	.05	.9	A +	Whole Blood
0.0695	NonReac	1159	75	287	46.7397	M				5.69	197	91.4	41.9	13.8	4.09	71.9	1	17.6	.38	6.7	.18	3.2	.04	.6	A +	Whole Blood
0.0749	NonReac	1211	77	288	44.9945	M				7.92	169	87.2	47.9	16.2	4.96	62.7	2.12	26.8	.73	9.2	.07	.8	.04	.5	B +	Whole Blood
0.0834	NonReac	1605	90	288	45.2438	M				8.32	157	87.5	48.1	16	5.2	62.4	2.34	28.2	.66	7.9	.09	1.1	.03	.4	B +	Whole Blood
0.0715	NonReac	414	54	289	53.4301	M				9.7	182	86.7	46.8	15.8	7.13	73.5	1.84	19	.55	5.7	.13	1.3	.05	.5	A +	Whole Blood
0.0720	NonReac	863	65	289	53.6466	M				6.49	160	87.1	49	16.4	4.41	68.1	1.53	23.5	.38	5.8	.13	2	.04	.6	A +	Whole Blood
0.0762	NonReac	466	55	290	56.3123	F				9.96	341	94.9	41.9	13.6	5.81	58.4	3.04	30.5	.71	7.1	.35	3.5	.05	.5	O +	Whole Blood
0.0748	NonReac	1330	81	290	56.811	F				9.55	313	91.5	41.6	13.8	5.1	53.4	3.31	34.6	.7	7.4	.38	4	.06	.6	O +	Whole Blood
0.0773	NonReac	185	41	291	63.3507	M				7.11	169	92.6	47	15.5	4.22	59.4	2.05	28.8	.54	7.6	.26	3.7	.04	.5	A +	Whole Blood
70.1	Reac	1212	77	291	64.0411	M				6.61	200	90.5	46.1	15.5	3.75	56.7	2.06	31.2	.47	7.1	.29	4.4	.04	.6	A +	Whole Blood
0.0754	NonReac	186	41	292	57.211	M									5.01	53	3.36	35.5	.78	8.2	.27	2.9	.04	.4	AB	Whole Blood
124	Reac	1213	77	292	57.9014	M				9.88	345	90.5	46.6	15.5	5.68	57.5	3.15	31.9	.76	7.7	.26	2.6	.03	.3	AB	Whole Blood
0.0781	NonReac	289	48	293	62.3479	F				7.09	308	96.6	44	14.2	3.04	42.8	3.27	46.1	.55	7.8	.19	2.7	.04	.6	A +	Whole Blood
0.0763	NonReac	1620	90	293	63.1534	F				7.34	302	94.3	42.8	14	3.08	41.9	3.44	46.8	.53	7.2	.25	3.5	.04	.6	A +	Whole Blood
0.0805	NonReac	145	38	294	46.3781	F	125	1177	169	5.62	258	89.4	41.9	13.9	3.49	61.9	1.65	29.3	.37	6.7	.07	1.3	.04	.8	A +	Plasma apheresis
0.0768	NonReac	716	62	294	46.8411	F				7.11	257	86.1	42.4	14	4.96	69.7	1.56	22	.5	7	.05	.8	.04	.5	A +	Whole Blood
0.0808	NonReac	1800	94	294	47.4603	F	127	1278	168	5.34	255	85.4	41.8	13.7	3.47	65	1.45	27.3	.32	5.9	.06	1.1	.04	.7	A +	Plasma apheresis
0.0751	NonReac	559	58	295	61.2932	M				8.52	344	89.8	46.8	15.7	5.43	63.8	2.51	29.4	.48	5.6	.06	.7	.04	.5	A +	Whole Blood
0.0696	NonReac	1453	84	295	61.8	M				9.71	351	90.8	48.3	16.2	5.64	58.1	3.22	33.1	.71	7.3	.1	1.1	.04	.4	A +	Whole Blood
0.0745	NonReac	1121	74	296	58.0658	F				5.12	235	80.6	42.8	14.2	2.84	55.5	1.76	34.2	.35	6.9	.14	2.7	.03	.7	O +	Whole Blood
0.0758	NonReac	1677	91	296	58.389	F				5.11	236	79.6	42.6	14.1	2.75	53.8	1.81	35.3	.37	7.3	.15	3	.03	.6	O +	Whole Blood
26.3	Reac	1930	101	297	58.3918	F	198	841	156	7.34	307	97.5	42.6	13.6	3.55	48.5	3.17	43.2	.36	4.8	.19	2.6	.07	.9	O -	Convalescent plasma
52.2	Reac	2235	110	297	58.5699	F				6.05	262	92.3	42.5	14.2	2.97	49	2.67	44.1	.27	4.5	.09	1.5	.05	.9	O -	Convalescent plasma
0.0793	NonReac	146	38	298	41.0192	M				8.47	220	90	42.8	14.3	5.69	67.2	2.06	24.4	.61	7.1	.09	1	.02	.3	O +	Whole Blood
0.0722	NonReac	681	61	298	41.4603	M																			O +	Whole Blood
0.0800	NonReac	571	58	299	59.3753	M									4.84	62.3	2.25	28.9	.51	6.6	.13	1.7	.04	.5	O +	Whole Blood
0.0841	NonReac	1105	74	299	59.6822	M				7.93	208	86.8	45	15.1	5.22	65.8	1.97	24.9	.58	7.3	.13	1.6	.03	.4	O +	Whole Blood
105	Reac	2055	106	300	55.4164	M				7.02	199	89.2	48.2	16.7	4.48	63.8	1.93	27.5	.42	5.9	.17	2.5	.02	.3	B +	Convalescent plasma
88.0	Reac	2243	110	300	55.5041	M				7.55	194	87.8	49.1	16.8	4.65	61.5	2.19	29	.48	6.4	.2	2.7	.03	.4	B +	Convalescent plasma
0.0762	NonReac	346	50	301	47.2603	M				6.93	231	81.5	42.2	13.6	3.76	54.3	2.31	33.3	.68	9.8	.16	2.3	.02	.3	A -	Whole Blood
0.0798	NonReac	1214	77	301	47.7699	M				6.93	212	78.6	38.9	12.5	4.18	60.4	2.04	29.5	.61	8.8	.07	.9	.03	.4	A -	Whole Blood
0.0731	NonReac	1122	74	302	55.5945	M				5.55	220	92.7	43.7	14.6	2.69	48.5	2.18	39.3	.52	9.4	.12	2.1	.04	.7	O +	Platelet apheresis
0.0863	NonReac	1665	91	302	55.9151	M				5.6	260	94.7	48.6	15.8	2.87	51.4	2.08	37.2	.43	7.6	.17	3	.05	.8	O +	Platelet apheresis
0.0784	NonReac	776	63	303	54.9945	M				7.35	189	91.8	45.1	15.4	4.41	59.9	2.29	31.2	.46	6.3	.16	2.2	.03	.4	O -	Whole Blood
0.0777	NonReac	1215	77	303	55.2658	M				6.94	180	90.6	45.5	15.6	4.01	57.8	2.17	31.3	.49	7.1	.24	3.4	.03	.4	O -	Whole Blood
0.0752	NonReac	36	30	304	35.7781	M				6.38	233	86.1	48.2	15.9	3.21	50.4	2.4	37.6	.36	5.6	.37	5.8	.04	.6	O -	Whole Blood
0.0740	NonReac	763	62	304	36.4	M				6.29	219	84.1	47.6	15.9	3.01	47.7	2.45	38.9	.36	5.8	.44	7	.03	.6	O -	Whole Blood
0.0711	NonReac	986	70	305	46.3068	M				10.63	281	92.6	48.4	15.9	8.07	75.9	1.67	15.7	.71	6.7	.13	1.2	.05	.5	O +	Whole Blood
0.0789	NonReac	1459	85	305	46.5945	M				8.4	248	93.2	47.9	15.7	5.96	70.8	1.67	19.9	.6	7.2	.14	1.7	.03	.4	O +	Whole Blood
missing	missing	1030	71	306	54.1589	F	232	1203	71	7.38	200	103.5	46.2	14.6	4.61	62.4	2.12	28.7	.45	6.1	.17	2.4	.03	.4	A +	Laboratorio de Referencia
8.77	Reac	1722	93	306	54.5808	F	227	1141	70	9.08	193	103.5	47.9	15.2	6.84	75.4	1.6	17.6	.47	5.2	.13	1.4	.04	.4	A +	Convalescent plasma
5.37	Reac	2105	107	306	54.8575	F				7.76	220	99.7	43.6	14.7	4.57	59	2.7	34.8	.33	4.2	.13	1.6	.03	.4	A +	Convalescent plasma
3.72	Reac	2251	111	306	54.926	F				6.64	199	98.6	44	14.8	4.14	62.4	1.88	28.3	.39	5.9	.18	2.7	.05	.7	A +	Convalescent plasma
0.0761	NonReac	71	34	307	58.3808	M				8.49	319	102.9	50.7	16	4.85	57.2	2.64	31.1	.79	9.3	.16	1.9	.05	.5	O +	Whole Blood
0.0750	NonReac	1476	86	307	59.3699	M				8.62	309	94.6	48.1	16.2	4.39	50.9	3.26	37.8	.8	9.3	.13	1.5	.04	.5	O +	Whole Blood
0.0846	NonReac	1723	93	308	51.7945	M				7.66	210	94.6	49.7	16.4	4.98	65.1	2.07	27	.41	5.3	.16	2.1	.04	.5	O +	Plasma apheresis
127	Reac	2074	106	308	52.0548	M				6.71	179	94.7	53.6	17.5	4.41	65.8	1.76	26.3	.32	4.7	.18	2.6	.04	.6	O +	Convalescent plasma
96.4	Reac	2319	112	308	52.1671	M				8.75	197	95.5	51.8	17.4	6.97	79.6	1.31	15	.35	4	.08	.9	.04	.5	O +	Convalescent plasma
0.0729	NonReac	974	70	309	37.8055	M				4.52	321	85.6	43	14.1	1.92	42.4	2.12	47	.34	7.5	.11	2.5	.03	.6	A +	Platelet apheresis
0.0766	NonReac	1279	78	309	37.9699	M				3.76	270	87.4	42	13.4	1.8	47.8	1.54	41.2	.28	7.4	.09	2.4	.05	1.2	A +	Platelet apheresis
120	Reac	1216	77	310	64.6877	M				7.26	245	94.1	42.5	13.7	4.91	67.6	1.71	23.6	.53	7.3	.08	1.1	.03	.4	O +	Whole Blood
111	Reac	1829	95	310	65.0301	M				7.14	247	93.8	42.4	13.6	4.66	65.4	1.87	26.2	.44	6.1	.13	1.8	.04	.5	O +	Whole Blood
0.0771	NonReac	732	62	311	49.4959	M				5.77	183	85.9	44.1	14.1	3.45	59.9	1.74	30.1	.4	6.9	.15	2.7	.03	.4	A +	Whole Blood
0.0778	NonReac	1586	89	311	50.011	M				6.36	160	87.3	45.1	14.6	4.48	70.6	1.37	21.5	.26	4	.22	3.4	.03	.5	A +	Whole Blood
0.0722	NonReac	617	59	312	52.5041	M				4.91	261	95.1	44.4	14.7	2.77	56.2	1.57	32	.4	8.2	.14	2.9	.03	.7	A +	Platelet apheresis
0.0756	NonReac	818	64	312	52.5918	M				4.34	224	92.8	45.9	15.2	2.82	64.7	1.09	25.2	.28	6.5	.13	3	.02	.6	A +	Platelet apheresis
5.69	Reac	1778	94	312	53.1671	M				4.73	231	90.7	43.3	14.7	3.1	65.5	1.14	24.2	.37	7.8	.09	1.8	.03	.7	A +	Platelet apheresis
4.50	Reac	1877	97	312	53.2301	M				3.95	235	91.2	43	14.6	2.33	59	1.18	29.8	.3	7.5	.12	3.1	.02	.6	A +	Platelet apheresis
0.0809	NonReac	76	35	313	65.8932	F				6.32	216	93.1	40.8	13.2	3.44	54.4	2.34	37.1	.37	5.8	.14	2.2	.03	.5	O +	Whole Blood
63.6	Reac	1160	75	313	66.6712	F									4.03	56.3	2.43	34	.46	6.4	.21	2.9	.03	.4	O +	Whole Blood
0.0733	NonReac	467	55	314	49.7863	M				5.23	171	95.6	47.3	15.6	2.16	41.3	2.41	46	.46	8.7	.16	3.2	.04	.8	O +	Whole Blood
0.0746	NonReac	903	66	314	50.0055	M				5.43	162	96.9	49.3	16.3	2.56	47.1	2.27	41.9	.37	6.8	.17	3.1	.06	1.1	O +	Whole Blood
0.0790	NonReac	1362	82	314	50.3096	M				4.88	164	95.6	47.2	15.4	2.47	50.6	1.91	39.2	.32	6.6	.15	3	.03	.6	O +	Whole Blood
0.0808	NonReac	521	56	315	61.2959	M				6.09	205	93.5	43.9	14.5	4.32	70.9	1.23	20.2	.42	6.9	.08	1.4	.04	.6	O +	Whole Blood
0.0691	NonReac	935	67	315	61.5041	M				4.85	204	90.3	44.8	14.7	2.56	52.8	1.69	35	.42	8.6	.14	2.9	.04	.7	O +	Whole Blood
0.0763	NonReac	904	66	316	38.989	F				7.4	302	92.9	43.2	14.1	3.57	48.3	2.7	36.6	.57	7.7	.48	6.4	.08	1	O +	Whole Blood
0.0773	NonReac	1696	92	316	39.474	F				7.83	247	90.2	41.5	13.9	4.59	58.6	1.9	24.3	.66	8.5	.61	7.7	.07	.9	O +	Whole Blood
138	Reac	2167	109	317	36.4	F				9.3	345	96.8	45.3	15.4	5.9	63.4	2.7	29	.51	5.5	.15	1.6	.04	.5	A +	Platelet apheresis
77.8	Reac	2369	113	317	36.4849	F				11.67	340	96.5	46.6	15.9	8.16	70	2.85	24.4	.47	4	.15	1.3	.04	.3	A +	Platelet apheresis
0.0740	NonReac	572	58	318	50.1068	M				4.51	253	92.1	45.2	15.2	2.97	65.7	1.22	27.1	.21	4.7	.08	1.8	.03	.7	O +	Whole Blood
0.0771	NonReac	1380	83	318	50.5836	M				5.32	253	94.6	46.7	15.4	3.09	57.9	1.82	34.3	.25	4.7	.11	2.1	.05	1	O +	Whole Blood
0.921	NonReac	1276	78	319	45.1781	M				4.63	258	98.2	47.4	15.1	2.24	48.4	1.74	37.5	.38	8.2	.24	5.2	.03	.7	O +	Whole Blood
0.909	NonReac	1578	89	319	45.3808	M				5.4	293	95.1	48.1	15.7	3.04	56.3	1.77	32.8	.43	8	.13	2.4	.03	.5	O +	Whole Blood
0.0711	NonReac	546	57	320	46.0548	M				5.91	241	93.2	44.7	14.6	3.75	63.3	1.57	26.6	.35	6	.2	3.4	.04	.7	A +	Plasma apheresis
0.0803	NonReac	702	61	320	46.1342	M				5.27	212	93.2	41.4	13.4	2.67	50.5	1.94	36.9	.37	7	.24	4.6	.05	1	A +	Plasma apheresis
0.0796	NonReac	468	55	321	52.8685	F				8.64	251	85.5	41.8	12.9	6.26	72.3	1.7	19.7	.51	5.9	.13	1.6	.04	.5	A +	Whole Blood
0.0673	NonReac	2383	113	321	53.989	F				6.28	213	82.5	41.8	13.3	3.7	58.8	1.86	29.6	.54	8.7	.14	2.2	.04	.7	A +	Whole Blood
0.0802	NonReac	1217	77	322	57.726	M				6.85	163	95.7	46	15.3	4.23	61.7	2.03	29.6	.5	7.3	.07	1	.02	.4	B +	Whole Blood
0.0632	NonReac	2384	113	322	58.4247	M				6.11	160	93.5	47.3	15.9	3.45	56.4	2.01	32.9	.48	7.9	.13	2.2	.04	.6	B +	Plasma apheresis
0.0734	NonReac	929	67	323	56.7671	M				4.32	194	98.4	48.9	15.7	2.38	55.2	1.64	37.9	.23	5.2	.05	1.2	.02	.5	O +	Platelet apheresis
0.0743	NonReac	1088	73	323	56.8822	M				6.54	221	92.7	50.6	16.7	4.69	71.9	1.51	23	.29	4.5	.02	.2	.03	.4	O +	Platelet apheresis
0.0754	NonReac	1579	89	323	57.1863	M				4.88	197	96	48.2	15.7	2.9	59.4	1.59	32.7	.27	5.6	.09	1.8	.03	.5	O +	Platelet apheresis
0.0714	NonReac	819	64	324	52.9945	F				5.59	216	97.1	49.8	16.6	3.4	60.8	1.84	33	.3	5.4	.02	.3	.03	.5	A +	Whole Blood
0.0806	NonReac	1779	94	324	53.5699	F				6.44	185	94.7	44.7	15	5.07	78.7	1.05	16.3	.29	4.4	.01	.2	.02	.4	A +	Whole Blood
0.0781	NonReac	101	36	325	41.3342	M				7.24	274	95.4	47.6	15.7	4.61	63.6	1.91	26.5	.59	8.1	.12	1.7	.01	.1	A +	Whole Blood
0.0747	NonReac	764	62	325	41.8438	M				7.23	247	93.1	48.9	16.4	4.87	67.4	1.7	23.5	.51	7	.14	2	.01	.1	A +	Whole Blood
0.0740	NonReac	841	65	326	57.9644	M									2.98	55.4	1.85	34.5	.43	8	.07	1.2	.05	.9	O +	Whole Blood
0.0748	NonReac	1256	78	326	58.211	M				5.43	225	96.7	47.6	15.7	2.83	52.2	1.95	35.8	.46	8.5	.14	2.6	.05	.9	O +	Whole Blood
144	Reac	2059	106	327	45.6247	F	214	1351	220	7.55	254	99.7	42.3	14	4.64	61.6	2.42	32.1	.4	5.3	.06	.7	.03	.3	A +	Convalescent plasma
145	Reac	2358	113	327	45.7616	F				7.36	240	101.9	44.3	14.7	4.59	62.3	2.21	30	.5	6.8	.04	.6	.02	.3	A +	Convalescent plasma
0.0763	NonReac	187	41	328	51.3507	M				5.04	185	96.1	48.6	15.7	2.66	52.7	1.92	38.1	.39	7.7	.05	1.1	.02	.4	A +	Whole Blood
0.0755	NonReac	1218	77	328	52.0411	M				4.45	190	92.9	47.4	15.7	2.21	49.6	1.87	42.2	.31	7	.04	.8	.02	.4	A +	Whole Blood
0.0724	NonReac	878	66	329	41.5041	M																			O +	Whole Blood
0.0733	NonReac	1402	84	329	41.8466	M				9.09	308	95.2	46.1	15.4	6.63	72.7	1.83	20.2	.43	4.8	.16	1.8	.04	.5	O +	Whole Blood
0.0741	NonReac	290	48	330	66.2932	M				8.22	155	92.1	46.8	15.7	5.3	64.5	1.93	23.4	.65	7.9	.27	3.3	.07	.9	A +	Whole Blood
0.0781	NonReac	733	62	330	66.5616	M				8.93	159	91.2	46.9	15.9	5.99	67.2	1.95	21.8	.68	7.6	.27	3	.04	.4	A +	Whole Blood
0.0743	NonReac	1185	76	331	46.2137	M				6.74	243	90.8	46.2	16.1	4.16	61.6	1.63	24.3	.47	7	.44	6.5	.04	.6	O +	Platelet apheresis
0.0804	NonReac	1818	94	331	46.5671	M				6.4	263	90.7	44.7	15.7	4.79	74.8	1.01	15.8	.38	6	.18	2.8	.04	.6	O +	Platelet apheresis
0.155	NonReac	87	35	332	52.7123	M				7.39	261	73.1	45.2	14.1	4.7	63.5	1.86	25.2	.64	8.7	.14	1.9	.05	.7	A +	Whole Blood
0.129	NonReac	777	63	332	53.2438	M				7.9	277	66	43.1	13	5.32	67.4	1.96	24.8	.43	5.4	.13	1.6	.06	.8	A +	Whole Blood
0.0801	NonReac	765	62	333	48.3644	M				4.61	184	91.7	45.3	15	2.76	60	1.36	29.5	.26	5.5	.22	4.8	.01	.2	O +	Whole Blood
0.0743	NonReac	1151	75	333	48.6082	M				3.88	181	91.1	44.2	14.6	2.2	56.7	1.35	34.7	.2	5.2	.12	3.1	.01	.3	O +	Whole Blood
10.1	Reac	1219	77	334	44.0137	M				7.48	170	90.6	43.6	14.3	4.65	62.3	2.06	27.5	.5	6.7	.25	3.3	.02	.2	O +	Whole Blood
7.94	Reac	1692	91	334	44.2932	M				6.09	183	87.4	46.1	15.3	3.1	50.8	2.17	35.6	.41	6.8	.39	6.4	.02	.4	O +	Whole Blood
0.0670	NonReac	1089	73	335	39.8575	M									3.96	60.9	1.72	26.4	.68	10.4	.12	1.8	.04	.5	A +	Whole Blood
0.0748	NonReac	1392	83	335	40.0521	M																			A +	Whole Blood
0.0792	NonReac	234	45	336	57.9178	M				5.59	211	92.7	46.3	15.3	3.21	57.5	1.62	29	.51	9.2	.19	3.3	.06	1	O -	Whole Blood
0.0737	NonReac	1186	76	336	58.5151	M				7.31	194	89.5	44.4	14.7	4.86	66.6	1.7	23.2	.53	7.2	.16	2.2	.06	.8	O -	Whole Blood
96.0	Reac	2126	108	336	59.1288	M	455	810	58	4.83	211	91.3	51.2	17.2	2.69	55.8	1.51	31.2	.4	8.3	.18	3.6	.05	1.1	O -	Convalescent plasma
0.0820	NonReac	325	49	337	60.9507	M				5.49	230	90.8	44.7	15.1	2.59	47.1	2.31	42.1	.42	7.6	.13	2.4	.04	.8	O +	Whole Blood
0.0763	NonReac	905	66	337	61.2849	M				5.65	238	94.5	49.7	16.4	3	53.1	2.21	39.1	.28	5	.12	2.2	.04	.6	O +	Whole Blood
0.0706	NonReac	1123	74	338	47.663	M				7.29	297	87.8	44.6	15.2	4.13	56.7	2.26	30.9	.44	6.1	.42	5.8	.04	.5	A +	Whole Blood
0.0845	NonReac	1666	91	338	47.9836	M				6.74	272	88	44.9	15.1	3.6	53.4	2.24	33.4	.41	6	.44	6.5	.05	.7	A +	Whole Blood
0.0761	NonReac	530	57	339	32.9781	M				7.22	280	83.7	49.6	16.4	3.68	50.9	2.92	40.4	.46	6.4	.11	1.6	.05	.7	A +	Whole Blood
0.0694	NonReac	879	66	339	33.1507	M									3.23	49.8	2.62	40.3	.44	6.8	.16	2.4	.05	.7	A +	Whole Blood
0.0740	NonReac	1220	77	340	46.1178	M				6.42	232	96.4	46	15	4.61	71.8	1.46	22.7	.24	3.8	.08	1.3	.03	.4	AB	Whole Blood
0.0793	NonReac	1587	89	340	46.3479	M				6.3	242	94.8	45.6	15	4.09	64.9	1.71	27.1	.34	5.4	.14	2.2	.02	.4	AB	Plasma apheresis
0.0800	NonReac	1830	95	340	46.4603	M	147	856	75	5.95	208	92.6	46.1	15.3	3.72	62.5	1.5	25.2	.49	8.2	.19	3.2	.05	.9	AB	Plasma apheresis
0.0833	NonReac	1003	70	341	49.8658	M									5.83	69.7	1.72	20.6	.5	6	.27	3.2	.04	.5	O -	Whole Blood
0.0813	NonReac	1831	95	341	50.337	M				6.47	180	87.4	45.4	15	4.71	72.7	1.26	19.4	.39	6.1	.09	1.4	.02	.4	O -	Whole Blood
37.2	Reac	1921	101	342	51.4685	M	265	741	65	7.5	263	89.3	44.7	15.2	3.41	45.5	3.5	46.7	.41	5.5	.14	1.8	.04	.5	AB	Convalescent plasma
31.3	Reac	2050	105	342	51.5507	M				7.47	247	86.4	44.6	15.3	3.51	47	3.34	44.8	.41	5.4	.16	2.1	.05	.7	AB	Convalescent plasma
23.1	Reac	2352	113	342	51.7014	M				7.25	277	87.5	44.4	15.6	2.72	37.4	3.9	53.7	.45	6.3	.13	1.8	.05	.8	AB	Convalescent plasma
0.0740	NonReac	1292	79	343	58.6164	M				4.4	191	90.8	46.7	16.2	2.62	59.5	1.36	30.9	.33	7.6	.08	1.8	.01	.2	A +	Whole Blood
0.0777	NonReac	1832	95	343	58.9151	M				6.83	207	91.1	48.7	16.9	5.86	85.6	.87	12.7	.09	1.4	.01	.2	0	.1	A +	Whole Blood
0.0812	NonReac	487	55	344	63.5507	M				6.27	173	93.8	42.5	14.2	3.51	56.1	1.81	28.9	.43	6.8	.45	7.1	.07	1.1	O -	Whole Blood
0.0792	NonReac	1758	93	344	64.2795	M				7.25	167	92.5	42.2	14.4	4.51	62.4	1.96	27	.44	6	.27	3.7	.07	.9	O -	Whole Blood
0.0746	NonReac	249	45	345	49.8932	M				7.46	247	90.3	44.1	14.6	4.67	62.6	2.27	30.4	.29	3.9	.2	2.7	.03	.4	A -	Whole Blood
0.0771	NonReac	1470	85	345	50.6603	M				6.77	252	88.2	42.6	14	4.21	62.1	2.13	31.5	.24	3.6	.16	2.4	.03	.4	A -	Whole Blood
0.0796	NonReac	88	35	346	54.3507	M				6.62	228	90.6	48	15.3	2.87	43.3	2.76	41.8	.57	8.7	.37	5.5	.05	.7	O -	Whole Blood
0.0788	NonReac	1580	89	346	55.3808	M				7.18	251	82.8	43.9	14.3	3.22	44.8	2.85	39.7	.63	8.8	.46	6.4	.02	.3	O -	Whole Blood
0.0796	NonReac	259	45	347	59.8575	M				5.2	287	93.4	43.8	13.7	2.66	51.1	1.89	36.4	.5	9.6	.13	2.5	.02	.4	A -	Whole Blood
0.0732	NonReac	584	58	347	60.1068	M									3.49	64.9	1.34	24.9	.46	8.5	.07	1.3	.02	.4	A -	Whole Blood
0.0839	NonReac	641	60	348	69.0219	M				6.57	201	90.3	50.5	16.2	4.14	62.9	1.9	28.9	.36	5.5	.13	2	.04	.7	O +	Whole Blood
0.0925	NonReac	1477	86	348	69.526	M				6.82	179	94.6	52.7	17.7	4.33	63.6	1.83	26.8	.5	7.3	.13	1.8	.03	.5	O +	Whole Blood
106	Reac	1801	94	349	65.9918	M	291	1061	59	8.09	222	93.8	46	15.5	4.56	56.3	2.94	36.3	.45	5.6	.11	1.4	.03	.4	A +	Convalescent plasma
153	Reac	1966	102	349	66.1479	M				7.04	234	94.1	44.3	15	3.56	50.5	2.77	39.3	.51	7.3	.18	2.6	.02	.3	A +	Convalescent plasma
197	Reac	2294	112	349	66.3315	M				8.62	224	95.1	45.8	15.6	4.53	52.7	3.42	39.6	.48	5.6	.15	1.7	.04	.4	A +	Convalescent plasma
0.0748	NonReac	703	61	350	60.2603	M				6.42	290	86.2	45.4	14.6											AB	Plasma apheresis
0.0721	NonReac	894	66	350	60.3534	M									4.35	50.3	3.15	36.3	.51	5.9	.59	6.8	.06	.7	AB	Whole Blood
0.0745	NonReac	305	48	351	56.1425	M				7.39	213	93.9	47.7	15.7	4.45	60.3	2.31	31.2	.43	5.8	.16	2.2	.04	.5	O +	Whole Blood
0.0762	NonReac	1499	87	351	56.8822	M				8.43	223	92.7	46.2	15.5	5.09	60.2	2.59	30.7	.49	5.9	.23	2.8	.03	.4	O +	Whole Blood
0.0747	NonReac	188	41	352	43.8986	M				6.91	241	91.4	46.2	15.9	4.11	59.6	2.19	31.6	.38	5.5	.2	2.9	.03	.4	O +	Whole Blood
0.0723	NonReac	987	70	352	44.4548	M									4.82	60.5	2.23	28.1	.58	7.3	.29	3.6	.04	.5	O +	Whole Blood
0.0762	NonReac	426	54	353	52.1753	M				10.72	229	93.2	47.2	16	6.9	64.2	2.81	26.3	.81	7.6	.17	1.6	.03	.3	A +	Platelet apheresis
0.0670	NonReac	1280	78	353	52.6411	M				9.72	246	96	46.2	15.3	6.56	67.5	2.22	22.8	.79	8.1	.11	1.2	.04	.4	A +	Platelet apheresis
0.0807	NonReac	1833	95	353	52.9562	M				11.35	237	94.7	46.3	15.8	8.21	72.3	2.04	18	.89	7.9	.16	1.4	.05	.4	A +	Platelet apheresis
0.0836	NonReac	573	58	354	32.5205	M				4.6	262	92	43.9	14.7	2.47	53.6	1.7	37	.3	6.6	.11	2.3	.02	.5	A +	Whole Blood
0.0700	NonReac	922	67	354	32.6877	M				5.01	231	93.2	42.5	14	2.7	53.8	1.92	38.4	.3	6	.07	1.5	.02	.3	A +	Whole Blood
0.0770	NonReac	427	54	355	62.1836	F				8.03	311	94.4	42.6	13.6	5.32	66.4	1.71	21.3	.52	6.4	.44	5.4	.04	.5	B +	Whole Blood
0.0753	NonReac	1277	78	355	62.6466	F				7.79	312	89.9	38	12.7	5.39	69.2	1.63	21	.44	5.7	.3	3.8	.03	.3	B +	Whole Blood
75.2	Reac	2060	106	356	36.8082	M				7.53	188	92.4	47.8	16	4.16	55.2	2.66	35.4	.48	6.4	.19	2.5	.04	.5	AB	Convalescent plasma
45.4	Reac	2244	110	356	36.8932	M				8.84	186	90	45.5	15.4	5.31	60	2.85	32.2	.52	5.9	.12	1.4	.04	.5	AB	Convalescent plasma
0.0704	NonReac	864	65	357	53.4055	F									3.49	47.7	3.29	44.9	.36	4.9	.14	1.9	.04	.6	B +	Whole Blood
0.0733	NonReac	1572	88	357	53.8493	F	156	1415	73	6.89	256	91	42.9	14	3.43	49.8	2.85	41.4	.38	5.5	.19	2.7	.04	.6	B +	Plasma apheresis
0.0719	NonReac	1221	77	358	55.6822	M				6.79	208	83.4	42.8	14	2.77	40.8	3.19	47	.44	6.4	.34	5	.05	.8	A +	Whole Blood
0.0753	NonReac	1693	91	358	55.9616	M				4.72	184	78.2	44.8	14.8	2.24	47.6	1.98	41.8	.28	5.9	.19	4.1	.03	.6	A +	Whole Blood
0.0737	NonReac	306	48	359	62.3534	M				6.63	342	98.8	47.3	15.6	3.88	58.5	2.26	34.1	.33	5	.14	2.1	.02	.3	A +	Whole Blood
0.0719	NonReac	682	61	359	62.5945	M																			A +	Whole Blood
0.0810	NonReac	1090	73	360	63.3205	F				7.29	264	89.3	45.7	15	4.16	57.1	2.42	33.3	.48	6.5	.19	2.5	.04	.6	O +	Whole Blood
0.0956	NonReac	1588	89	360	63.6274	F				7.86	266	86.5	44.2	14.8	4.13	52.5	2.95	37.4	.52	6.7	.2	2.6	.06	.8	O +	Whole Blood
0.0774	NonReac	1058	72	361	39.6411	M				9.28	279	88.3	45.2	15.6	5.94	64	2.65	28.6	.51	5.4	.15	1.7	.03	.3	O +	Whole Blood
0.0764	NonReac	1337	81	361	39.811	M				8.55	267	93	47.8	16	6.01	70.3	1.98	23.1	.4	4.7	.13	1.5	.03	.4	O +	Whole Blood
0.0793	NonReac	1004	70	362	51.7534	M									2.16	52.6	1.54	37.5	.3	7.3	.05	1.3	.05	1.3	O -	Whole Blood
0.0746	NonReac	1540	88	362	52.0904	M				5.91	151	94.5	48.6	16.1	3.44	58.2	1.94	32.7	.4	6.8	.08	1.4	.05	.9	O -	Whole Blood
0.0821	NonReac	618	59	363	66.0411	M				7.68	163	90.3	49	16.4	4.61	60	2.32	30.2	.5	6.5	.2	2.7	.05	.6	A +	Whole Blood
0.0726	NonReac	1042	71	363	66.2685	M				6	139	90.6	47.6	15.7	3.25	54.2	2.02	33.5	.39	6.6	.3	5	.04	.7	A +	Whole Blood
0.103	NonReac	132	36	364	60.663	M				5.14	205	93.1	46.4	15.3	3.32	64.5	1.31	25.4	.29	5.7	.18	3.6	.04	.8	A +	Whole Blood
0.108	NonReac	1005	70	364	61.3096	M									3.25	59.1	1.64	29.9	.39	7.1	.18	3.3	.03	.6	A +	Whole Blood
0.0774	NonReac	326	49	365	53.5425	M				6.01	228	93.9	48.6	16.4	3.89	64.5	1.59	26.5	.34	5.7	.17	2.9	.02	.4	AB	Whole Blood
0.0701	NonReac	1031	71	365	53.9616	M									3.83	61.2	1.73	27.7	.39	6.2	.29	4.6	.02	.3	AB	Whole Blood
0.0730	NonReac	447	55	366	41.8247	M				9.1	210	87.9	44.3	15.3	5.99	66	2.42	26.5	.45	4.9	.21	2.3	.03	.3	B -	Plasma apheresis
0.0781	NonReac	1363	82	366	42.3507	M	329	1100	114	7.14	195	87.7	45	15.3	4.3	60.3	2.24	31.3	.36	5.1	.21	2.9	.03	.4	B -	Plasma apheresis
0.0772	NonReac	1430	84	367	59.9781	F																			O +	Whole Blood
0.0661	NonReac	2295	112	367	60.5096	F				6.59	359	90.1	39.7	13.8	3.06	46.4	2.91	44.2	.4	6.1	.18	2.7	.04	.6	O +	Whole Blood
61.7	Reac	970	69	368	41.8274	M	333	1108	74	5.4	236	94.8	45.6	15.1	2.73	50.5	2.18	40.6	.37	6.8	.1	1.8	.02	.3	A -	Laboratorio de Referencia
75.9	Reac	1006	70	368	41.8438	M	332	1128	63	4.82	232	91.6	44.6	14.8	2.91	60.4	1.54	32	.25	5.2	.1	2.1	.02	.3	A -	Convalescent plasma
32.9	Reac	1759	93	368	42.2849	M	332	1151	64	6.02	262	90.5	43.1	15	3.41	56.6	2.11	35.2	.41	6.7	.08	1.3	.01	.2	A -	Convalescent plasma
29.5	Reac	1888	98	368	42.3781	M	305	1060	59	6.04	246	90.1	42.7	14.7	4.2	69.6	1.43	23.7	.34	5.6	.04	.6	.03	.5	A -	Convalescent plasma
21.9	Reac	2117	108	368	42.5644	M				5.63	273	91.6	45.3	15.9	3.38	59.9	1.86	33.1	.3	5.4	.06	1.1	.03	.5	A -	Convalescent plasma
0.0769	NonReac	37	30	369	61.8055	M				6.33	240	90.4	49.7	16	3.66	57.8	1.87	29.5	.46	7.3	.3	4.8	.04	.6	O -	Whole Blood
0.0780	NonReac	1834	95	369	63.0493	M				7.94	271	87.7	49.5	16.2	4.74	59.8	2.3	29	.56	7	.3	3.7	.04	.5	O -	Whole Blood
0.0756	NonReac	619	59	370	49.9041	M				4.42	216	92.9	44.1	14.2	3.23	73.1	.83	18.8	.19	4.3	.14	3.1	.03	.7	O +	Platelet apheresis
0.0759	NonReac	1281	78	370	50.2685	M				4.31	223	92.5	39.7	12.7	2.87	66.6	1.01	23.5	.21	5	.19	4.3	.03	.6	O +	Platelet apheresis
0.0778	NonReac	1381	83	370	50.3562	M				4.7	228	90.5	42.9	14.1	3.02	64.3	1.28	27.2	.23	4.9	.14	3	.03	.6	O +	Whole Blood
0.0714	NonReac	766	62	371	52.0795	M				5.05	204	90.1	47.8	15.9	2.69	53.2	1.78	35.2	.44	8.8	.11	2.2	.03	.6	O +	Whole Blood
156	Reac	2075	106	371	52.9233	M				7.19	238	77.7	45.5	14.8	4.74	65.9	1.81	25.1	.49	6.9	.11	1.5	.04	.6	O +	Convalescent plasma
1.05	Reac	19	29	372	51.4575	F									4.49	65	1.35	19.7	.46	6.7	.55	8	.04	.6	O -	Whole Blood
0.884	NonReac	448	55	372	51.9425	F				11.01	367	79.3	43.6	14.3	7.45	67.8	2.1	19.1	.58	5.2	.82	7.4	.06	.5	O -	Whole Blood
0.0722	NonReac	683	61	373	52.1315	M				4.83	220	91	47.4	16	2.66	55	1.59	32.9	.4	8.4	.13	2.7	.05	1	A +	Whole Blood
0.0725	NonReac	1409	84	373	52.5753	M	124	836	417	5.06	209	91.6	48.5	16.4	3	59.5	1.61	31.7	.33	6.5	.09	1.7	.03	.6	A +	Plasma apheresis
0.0682	NonReac	1112	74	374	48.6603	M				7.19	275	95.4	42.5	14.2	4.52	62.9	1.75	24.3	.71	9.9	.16	2.3	.05	.6	O +	Whole Blood
0.0655	NonReac	2307	112	374	49.3863	M				7.19	292	92.1	43.6	15	4.54	63.3	1.72	23.9	.77	10.7	.11	1.5	.05	.6	O +	Whole Blood
0.0775	NonReac	133	36	375	49.6986	F				5.07	189	88.7	46.2	15	2.14	42.1	2.43	48	.28	5.6	.21	4.1	.01	.2	O +	Whole Blood
0.0784	NonReac	508	56	375	50.074	F									3.11	49.3	2.65	42.1	.41	6.5	.12	1.9	.01	.2	O +	Whole Blood
0.0872	NonReac	154	38	376	53.4658	M				5.39	168	96.2	45.9	14.9	3.5	64.9	1.28	23.8	.39	7.2	.18	3.4	.04	.7	O +	Whole Blood
0.0824	NonReac	369	53	376	53.7507	M				4.19	161	95.9	46.6	15.3	2.39	56.9	1.1	26.3	.39	9.4	.25	6	.06	1.4	O +	Whole Blood
0.0784	NonReac	620	59	377	34.5205	F				7.07	225	89.7	39.7	12.7	3.94	55.8	2.65	37.4	.36	5.1	.09	1.3	.03	.4	O +	Whole Blood
0.0750	NonReac	1318	80	377	34.9178	F				5.55	270	83.5	36.8	11.8	2.93	52.8	2.2	39.7	.32	5.7	.07	1.3	.03	.5	O +	Whole Blood
0.112	NonReac	165	39	378	62.5918	M				4.53	176	95.7	46.7	15.3	2.19	48.5	1.74	38.6	.44	9.6	.14	3	.02	.3	O -	Whole Blood
0.0898	NonReac	1364	82	378	63.4164	M				5.7	162	92.1	46.1	15.3	3.53	62	1.49	26.2	.5	8.7	.16	2.8	.02	.3	O -	Whole Blood
0.0734	NonReac	359	52	379	61.8164	M									3.12	67.8	1.02	22	.37	8	.05	1	.05	1.2	A +	Whole Blood
0.0850	NonReac	1802	94	379	62.6164	M				4.77	182	83.8	43.6	14.6	3.29	69	1.01	21.2	.4	8.4	.04	.8	.03	.6	A +	Whole Blood
177	Reac	2106	107	380	43.4795	F	200	1131	126	14.24	239	90	45.1	15.1	11.56	81.2	1.45	10.2	.57	4	.56	3.9	.1	.7	O -	Convalescent plasma
139	Reac	2370	113	380	43.5945	F				11.25	235	90.2	46.5	15.7	6.56	58.2	3.11	27.7	.74	6.6	.75	6.7	.09	.8	O -	Convalescent plasma
0.0825	NonReac	1007	70	381	38.7205	M				7.29	261	90.2	46.5	14.9	4.28	58.8	2.39	32.8	.5	6.8	.1	1.3	.02	.3	A +	Whole Blood
19.3	Reac	2308	112	381	39.5233	M				6.66	256	86.6	42.5	14.2	4.03	60.4	2.03	30.5	.48	7.3	.09	1.3	.03	.5	A +	Convalescent plasma
130	Reac	1500	87	382	57.9699	F				7.18	202	87.5	40.5	12.9	3.96	55.2	2.5	34.7	.46	6.5	.22	3	.04	.6	O -	Whole Blood
146	Reac	2179	109	382	58.3945	F	129	973	161	7.31	251	82.1	40.8	13.3	4.26	58.3	2.34	32.1	.46	6.3	.2	2.7	.05	.6	O -	Convalescent plasma
0.0825	NonReac	327	49	383	61.7808	F				6.85	159	93.3	39	12.9	4.33	63.3	2.1	30.6	.26	3.8	.13	1.9	.03	.4	A +	Whole Blood
0.0734	NonReac	560	58	383	61.9534	F				7.91	226	92.2	40.4	13.4	4.29	54.2	2.97	37.6	.47	6	.14	1.8	.04	.4	A +	Whole Blood
0.0812	NonReac	89	35	384	33.0959	M				5.39	177	92.2	48	16.9	2.95	54.7	1.9	35.4	.46	8.5	.07	1.3	.01	.1	O +	Whole Blood
0.0765	NonReac	488	55	384	33.4822	M				5.56	160	92.8	48.5	16.9	3.27	58.7	1.7	30.4	.52	9.4	.06	1.2	.01	.3	O +	Whole Blood
0.0818	NonReac	260	45	385	47.8795	M				5.79	261	89.7	49	15.9	3.21	55.5	1.95	33.8	.34	5.9	.26	4.4	.03	.4	A +	Whole Blood
0.0760	NonReac	585	58	385	48.1288	M				5.8	238	88.4	47.2	15.4	3	51.7	2.18	37.5	.4	7	.18	3.1	.04	.7	A +	Whole Blood
81.5	Reac	1541	88	385	48.6904	M									4.1	57.1	2.37	33.1	.46	6.3	.22	3	.04	.5	A +	Whole Blood
37.4	Reac	1895	98	385	48.8959	M				5.71	242	86.5	46.6	15.3	3.27	57.4	1.87	32.8	.37	6.5	.16	2.7	.04	.6	A +	Whole Blood
65.1	Reac	2002	103	386	66.4438	M				6.77	315	81.7	45.9	15.5	3.82	56.4	2.32	34.3	.45	6.6	.15	2.2	.03	.5	O +	Convalescent plasma
61.6	Reac	2180	109	386	66.5534	M				6.13	290	84.2	46.6	15.4	3.5	57	2.02	32.9	.48	7.9	.08	1.4	.05	.8	O +	Convalescent plasma
0.0781	NonReac	311	48	387	43.8603	M				8.29	294	76.7	41.3	13	5.11	61.9	2.51	30.2	.42	5	.2	2.4	.05	.5	O +	Whole Blood
0.0769	NonReac	1642	90	387	44.6658	M				8.65	238	78.2	43.5	14.2	5.84	68.6	2.16	25.4	.22	2.6	.24	2.9	.04	.5	O +	Whole Blood
0.0744	NonReac	312	48	388	52.9452	F				6.56	244	93.9	42.1	13.9	3.66	55.9	2.39	36.5	.38	5.7	.1	1.5	.03	.4	A -	Whole Blood
0.0714	NonReac	1019	70	388	53.3671	F				6.48	204	89.6	42.6	13.1	3.83	59.2	2.14	33.1	.36	5.5	.12	1.8	.03	.4	A -	Whole Blood
0.0727	NonReac	642	60	389	66.7781	F																			A -	Whole Blood
0.0839	NonReac	1724	93	389	67.411	F				6.79	217	87	43.2	14.5	3.49	51.3	2.61	38.5	.44	6.5	.17	2.5	.08	1.2	A -	Whole Blood
0.0749	NonReac	347	50	390	43.1315	F									6.61	65.5	2.3	22.9	.66	6.6	.44	4.4	.06	.6	O +	Whole Blood
0.0729	NonReac	787	63	390	43.3808	F				10.64	271	89	45.7	14.9	7.28	68.4	2.46	23.1	.55	5.2	.3	2.9	.05	.4	O +	Whole Blood
0.0710	NonReac	313	48	391	57.5534	M				5.85	267	89.9	47.9	15.8	3.31	56.4	1.91	32.7	.54	9.3	.05	.9	.04	.7	A -	Whole Blood
0.0709	NonReac	1020	70	391	57.9753	M				6.24	235	94.1	52	16.9	3.42	54.9	2.29	36.7	.45	7.1	.04	.7	.04	.6	A -	Whole Blood
22.5	Reac	995	70	392	43.4466	F	387	997	171	6.54	264	95.1	43.3	14.1	4.32	66.1	1.74	26.6	.3	4.6	.14	2.1	.04	.6	A +	Laboratorio de Referencia
25.9	Reac	1780	94	392	43.9041	F	361	958	153	7.08	261	88.4	36.7	13	4.42	62.4	2.11	29.8	.41	5.8	.1	1.4	.04	.6	A +	Convalescent plasma
0.0717	NonReac	60	30	393	40.8137	M	126	698	121	5.69	265	91.4	44.5	14.5	3.93	69.1	1.37	24.1	.33	5.8	.04	.7	.02	.3	A +	Platelet apheresis
0.0772	NonReac	1319	80	393	41.7726	M				3.33	188	89.1	39.2	13	2.17	65.3	.77	23.1	.28	8.4	.09	2.6	.02	.6	A +	Platelet apheresis
0.0769	NonReac	1740	93	393	42.0192	M				5.96	225	92	41.1	13.3	3.47	58.4	1.88	31.5	.4	6.7	.19	3.1	.02	.3	A +	Platelet apheresis
0.0748	NonReac	189	41	394	36.3589	F				9.12	288	95.1	39.2	12.6	5.39	59	2.86	31.4	.53	5.8	.27	3	.07	.8	O -	Whole Blood
0.0794	NonReac	531	57	394	36.6658	F				8.36	319	94.5	41.5	12.9	5.06	60.5	2.52	30.2	.58	6.9	.14	1.7	.06	.7	O -	Whole Blood
0.0745	NonReac	1222	77	394	37.0493	F				10.71	307	88.2	40.7	13.4	5.46	51.1	4.14	38.6	.72	6.7	.3	2.8	.09	.8	O -	Whole Blood
0.0787	NonReac	809	64	395	59.3945	M									3.58	58.9	1.74	28.6	.42	6.9	.3	4.9	.04	.7	A -	Whole Blood
0.0748	NonReac	1644	91	395	59.9123	M				6.05	234	91.7	44.9	14.9	3.96	65.2	1.38	22.9	.42	7	.26	4.4	.03	.5	A -	Whole Blood
0.0704	NonReac	906	66	396	53.0822	M				7.55	185	86.5	52.9	17.9	4.28	56.6	2.73	36.1	.42	5.6	.1	1.4	.02	.3	O -	Whole Blood
0.0776	NonReac	1819	94	396	53.6192	M									4.71	56.2	2.97	35.4	.46	5.5	.23	2.7	.02	.2	O -	Whole Blood
0.0724	NonReac	684	61	397	39.7753	F				7.93	329	96	44.9	14.4											A +	Platelet apheresis
0.0677	NonReac	1141	75	397	40.0438	F				7.76	349	92.8	42.5	13.8	4.83	62.1	1.97	25.4	.53	6.9	.37	4.8	.06	.8	A +	Platelet apheresis
0.0732	NonReac	936	67	398	50.3041	F									5.54	68.6	1.86	23	.61	7.5	.05	.6	.03	.3	O -	Whole Blood
0.0806	NonReac	1835	95	398	50.8356	F				6.95	255	88.8	42.8	13.8	4.77	68.5	1.61	23.2	.47	6.8	.06	.9	.04	.6	O -	Whole Blood
0.0807	NonReac	592	59	399	46.8164	M				8.52	285	86.1	49.5	17.1	5.06	59.3	2.79	32.8	.45	5.3	.17	2	.05	.6	B +	Whole Blood
0.0934	NonReac	1836	95	399	47.5068	M				10.45	330	87.9	48.5	16.7	6.47	62	3.21	30.7	.54	5.1	.19	1.8	.04	.4	B +	Whole Blood
19.6	Reac	1872	96	400	49.474	F	153	1195	154	7.89	270	98.6	44.6	14.7	5	63.4	2.32	29.3	.42	5.4	.12	1.5	.03	.4	B +	Convalescent plasma
8.39	Reac	2404	114	400	49.811	F				8.09	257	93.9	42.1	14.5	5.35	66.1	2.1	25.9	.41	5.1	.21	2.6	.02	.3	B +	Convalescent plasma
0.0960	NonReac	685	61	401	63.8164	M				4.43	338	87.1	45.8	14.4	2.78	63	1.18	26.5	.36	8.1	.08	1.8	.03	.6	O +	Whole Blood
0.112	NonReac	996	70	401	63.9945	M				4.95	334	83.3	43.1	14.2	3.82	77.2	.67	13.6	.43	8.6	.02	.3	.01	.3	O +	Whole Blood
0.118	NonReac	1501	87	401	64.3151	M				6.08	341	83.6	43.6	14	4.68	77	.83	13.6	.49	8	.06	1.1	.02	.3	O +	Whole Blood
0.0794	NonReac	1349	82	402	48.1205	M				9.02	299	90.7	49	16.2	5.1	56.5	2.82	31.3	.5	5.6	.55	6	.05	.6	A +	Plasma apheresis
149	Reac	2010	103	402	48.5288	M				8.99	286	88.4	49.2	16.8	5.38	59.8	2.6	29	.52	5.8	.45	5	.04	.4	A +	Convalescent plasma
150	Reac	2275	111	402	48.6822	M				7.11	303	87.9	47.2	16.2	4.56	64.2	1.89	26.5	.34	4.8	.29	4.1	.03	.4	A +	Convalescent plasma
0.304	NonReac	1008	70	403	41.1918	M				8.17	285	90.6	44.2	14.8	4.75	58.2	2.79	34.1	.42	5.1	.18	2.2	.03	.4	O +	Whole Blood
0.311	NonReac	1606	90	403	41.5699	M	221	1185	97	6.4	296	86.3	42.1	14.1	2.89	45.2	2.94	46	.4	6.2	.13	2	.04	.6	O +	Plasma apheresis
140	Reac	1988	103	404	49.4493	M				5.15	184	91.4	45.8	15.5	2.75	53.3	1.89	36.7	.32	6.3	.16	3.1	.03	.6	O +	Convalescent plasma
157	Reac	2127	108	404	49.5425	M				5.21	187	89.8	46.1	15.8	2.94	56.5	1.77	34	.32	6.1	.15	2.8	.03	.6	O +	Convalescent plasma
0.0740	NonReac	752	62	405	61.0137	F				6.84	312	86.3	46.7	14.6	3.96	57.9	2.11	30.9	.48	7	.27	3.9	.02	.3	A +	Whole Blood
0.0713	NonReac	1051	71	405	61.189	F	157	801	102	7.82	364	83.2	47	14.9	4.16	53.2	2.57	32.9	.65	8.3	.39	5	.05	.6	A +	Platelet apheresis
0.0783	NonReac	1032	71	406	54.0219	F				6.61	293	92.4	47.3	15.1	4.32	65.5	1.71	25.9	.44	6.6	.11	1.6	.03	.4	A +	Whole Blood
0.0692	NonReac	1424	84	406	54.2767	F				8.91	301	94.5	46.7	15.1	5.88	65.9	2.28	25.6	.63	7.1	.09	1.1	.03	.3	A +	Whole Blood
47.7	Reac	2017	104	407	44.7288	M				6.31	166	84.7	45.8	15.3	3.89	61.6	1.97	31.2	.38	6	.04	.6	.03	.6	O +	Convalescent plasma
38.7	Reac	2285	112	407	44.8822	M				7.35	184	83.3	47.7	16.5	5.05	68.7	1.69	23	.53	7.2	.05	.7	.03	.4	O +	Convalescent plasma
0.0739	NonReac	314	48	408	46.3671	M				5.16	247	97.5	50.6	16.2	2.63	50.8	1.76	34.1	.46	9	.27	5.3	.04	.8	O -	Whole Blood
0.0718	NonReac	937	67	408	46.7233	M				7.13	264	90.6	45.6	15.3	3.79	53.1	2.49	34.9	.55	7.8	.27	3.8	.03	.4	O -	Whole Blood
0.0698	NonReac	686	61	409	48.7205	F				7	256	100.4	43.5	13.7	4.61	65.8	1.76	25.2	.36	5.1	.23	3.3	.04	.6	O +	Platelet apheresis
0.0767	NonReac	1760	93	409	49.3425	F				5.44	275	96.4	42.1	13.5	3.38	62.1	1.56	28.7	.33	6	.13	2.4	.04	.8	O +	Platelet apheresis
0.0757	NonReac	190	41	410	52.3945	F									4.01	55.7	2.6	36.1	.31	4.3	.22	3.1	.06	.8	A -	Whole Blood
0.0744	NonReac	1252	77	410	53.0932	F				4.74	238	88.8	39.6	13	2.25	47.4	2.01	42.3	.24	5.1	.18	3.9	.06	1.3	A -	Whole Blood
0.0745	NonReac	315	48	411	43.2959	M				4.76	312	92.2	47.2	15.6	2.82	59.3	1.57	33.1	.3	6.3	.03	.6	.04	.7	B +	Whole Blood
0.0767	NonReac	1382	83	411	43.9562	M				5.66	291	97.3	49.4	15.9	3.06	54	2.01	35.4	.4	7.1	.16	2.9	.03	.6	B +	Whole Blood
0.0793	NonReac	102	36	412	32.0959	M	92	996	147	9.7	162	94.8	48.2	15.4	7.88	81.2	1.31	13.5	.48	5	.01	.1	.02	.2	O +	Plasma apheresis
0.0801	NonReac	489	55	412	32.4685	M				7.32	137	88.4	43.8	14.9	5.9	80.6	1.11	15.1	.28	3.9	.01	.1	.02	.3	O +	Plasma apheresis
0.0797	NonReac	1431	84	413	51.3425	M				6.17	109	93.6	49	16.4	2.73	44.2	2.67	43.3	.55	8.9	.19	3.1	.03	.5	O +	Whole Blood
0.0860	NonReac	1725	93	413	51.5068	M				9.39	114	94.1	46.9	15.7	4.02	42.8	4.56	48.5	.67	7.2	.09	1	.05	.5	O +	Whole Blood
26.1	Reac	1683	91	414	54.2795	M				8.3	206	87.4	41.6	13.9	5.26	63.3	2.23	26.9	.64	7.7	.14	1.7	.03	.4	A +	Whole Blood
11.7	Reac	2100	107	414	54.5808	M	282	1183	130	8.88	227	86.3	42.7	14.3	6.27	70.5	1.86	21	.66	7.4	.06	.7	.03	.4	A +	Convalescent plasma
6.91	Reac	2359	113	414	54.6959	M				9.55	220	86.3	41.6	14	6.7	70.2	1.95	20.4	.74	7.8	.11	1.1	.05	.5	A +	Convalescent plasma
0.0814	NonReac	988	70	415	47.0411	M				8.39	298	89.5	48.9	16.5	5.18	61.6	2.41	28.8	.68	8.1	.1	1.2	.02	.3	O +	Whole Blood
0.0776	NonReac	1781	94	415	47.5014	M				8.32	304	87.6	45.8	15.5	4.78	57.5	2.73	32.8	.69	8.3	.1	1.2	.02	.2	O +	Whole Blood
0.0813	NonReac	120	36	416	46.0548	M				7.53	215	92.6	46.2	15.2	4.74	62.9	2.24	29.8	.44	5.8	.07	1	.04	.5	O -	Whole Blood
0.0659	NonReac	895	66	416	46.6247	M				7.05	198	89	46.2	15.5	4.07	57.7	2.5	35.5	.36	5.1	.06	.9	.06	.8	O -	Whole Blood
0.0756	NonReac	896	66	417	55.0411	M				5.82	225	83.4	41.1	13.3	3.33	57.1	1.82	31.3	.46	7.9	.15	2.7	.06	1	O +	Platelet apheresis
0.0734	NonReac	1410	84	417	55.3836	M				7.21	245	89.2	44.8	14.3	4.7	65.1	1.78	24.7	.58	8.1	.11	1.6	.04	.5	O +	Platelet apheresis
0.0868	NonReac	1667	91	417	55.5205	M	143	820	104	6.73	237	86.9	43.1	13.9	4.05	60.2	1.9	28.2	.63	9.3	.12	1.8	.03	.5	O +	Platelet apheresis
0.118	NonReac	1891	98	417	55.6575	M	152	833	114	5.78	217	89.4	43.3	14.1	3.67	63.4	1.61	27.9	.44	7.7	.03	.5	.03	.5	O +	Convalescent plasma
0.0717	NonReac	38	30	418	60.1507	F	217	1016	127	6.68	175	97.9	44.5	14.4	4.7	70.3	1.28	19.2	.48	7.2	.2	3	.02	.3	B +	Plasma apheresis
102	Reac	1922	101	418	61.5096	F	220	918	109	6.53	200	95.4	44.4	14.9	4.35	66.5	1.57	24	.35	5.4	.21	3.3	.05	.8	B +	Convalescent plasma
72.0	Reac	2236	110	418	61.6904	F				6.46	189	94.1	42.6	14.3	3.73	57.8	2.02	31.3	.44	6.7	.24	3.7	.03	.5	B +	Convalescent plasma
0.0777	NonReac	328	49	419	32.0959	M				6.52	158	91.1	45.3	14.9	4.44	68.1	1.52	23.3	.39	6	.14	2.2	.03	.4	A +	Whole Blood
0.0793	NonReac	1489	86	419	32.8137	M				6.7	180	95	49.4	16.8	4.49	67	1.74	25.9	.3	4.6	.14	2.1	.03	.4	A +	Whole Blood
0.0749	NonReac	852	65	420	55.6219	F				6.3	312	80.8	41.3	13.8	3.76	59.6	2.02	32.2	.27	4.3	.19	3	.06	.9	B +	Platelet apheresis
0.0737	NonReac	1293	79	420	55.8932	F				7.75	306	82.6	37.8	12.7	4.62	59.6	2.63	34.1	.32	4.1	.12	1.5	.06	.7	B +	Plasma apheresis
0.0751	NonReac	103	36	421	57.3753	M				5.53	286	98.2	45.1	14.7	3.71	67.2	1.39	25.1	.32	5.8	.08	1.4	.03	.5	O -	Whole Blood
0.0747	NonReac	947	68	421	57.9945	M				4.68	252	97.5	45.1	14.6	2.91	62.2	1.21	25.8	.39	8.4	.12	2.5	.05	1.1	O -	Whole Blood
0.0802	NonReac	1707	92	421	58.4548	M				6.06	283	94	45.6	15.2	4.1	67.8	1.36	22.4	.48	7.8	.09	1.5	.03	.5	O -	Whole Blood
0.0783	NonReac	104	36	422	63.0384	M				7.7	230	93.9	41	13.4	4.48	58.1	2.36	30.6	.47	6.2	.36	4.7	.03	.4	B +	Whole Blood
0.0821	NonReac	1553	88	422	64.0384	M				8.42	205	91.9	40.5	13.2	4.88	57.9	2.34	27.8	.55	6.5	.62	7.4	.03	.4	B +	Whole Blood
0.0747	NonReac	191	41	423	45.9616	M				12.61	267	92.5	47.2	15.6	10.14	80.4	1.69	13.4	.75	6	0	0	.03	.2	A +	Whole Blood
0.0791	NonReac	1460	85	423	46.8055	M				7.32	274	87.3	45.5	15.4	4.28	58.4	2.32	31.7	.6	8.2	.09	1.3	.03	.4	A +	Whole Blood
0.0791	NonReac	643	60	424	44.589	F				8.84	384	90.7	41.1	14	6.31	71.2	2.05	23.2	.35	4	.11	1.3	.02	.3	A -	Whole Blood
0.0788	NonReac	1350	82	424	45.0164	F				7.55	289	90	38	12.6	4.43	58.7	2.5	33.1	.43	5.7	.16	2.1	.03	.4	A -	Whole Blood
0.0756	NonReac	1068	72	425	59.9918	M				9.63	256	91.6	48.6	16.8	6.47	67.2	2.27	23.6	.52	5.3	.34	3.6	.03	.3	A +	Whole Blood
0.0858	NonReac	1803	94	425	60.411	M				8.83	250	90.8	48.5	16.6	5.5	62.4	2.11	23.9	.73	8.2	.45	5.1	.04	.4	A +	Whole Blood
0.0753	NonReac	662	60	426	47.3945	F				9.69	279	92.7	46.8	15.3	6.73	69.4	2.34	24.2	.4	4.1	.17	1.8	.05	.5	O +	Whole Blood
0.0671	NonReac	975	70	426	47.5808	F				8.41	255	91.5	49.3	16.1	5.26	62.5	2.48	29.5	.48	5.7	.15	1.8	.04	.5	O +	Whole Blood
0.0729	NonReac	561	58	427	59.4247	M				8.14	261	83.4	41.7	13.6	5.52	67.8	2.15	26.4	.33	4.1	.1	1.2	.04	.5	B +	Plasma apheresis
0.0720	NonReac	907	66	427	59.5863	M				10.09	298	78.8	44.7	14.8	7.04	69.8	2.46	24.4	.45	4.4	.1	1	.04	.4	B +	Platelet apheresis
0.0723	NonReac	796	63	428	40.9397	M				8.26	279	86.4	46.5	15.1	5.83	70.6	1.77	21.4	.42	5	.22	2.7	.02	.3	AB	Whole Blood
0.0824	NonReac	1668	91	428	41.4685	M				4.7	253	86.9	42.3	13.7	2.71	57.8	1.37	29.1	.32	6.8	.27	5.7	.03	.6	AB	Whole Blood
0.0815	NonReac	370	53	429	49.0493	M				6.01	250	88.1	46.6	15.4	3.76	62.4	1.42	23.7	.53	8.9	.26	4.4	.04	.6	O +	Whole Blood
0.0851	NonReac	908	66	429	49.3014	M				6.26	218	87	47.1	15.7	3.87	61.8	1.65	26.4	.55	8.7	.16	2.6	.03	.5	O +	Whole Blood
0.0760	NonReac	371	53	430	55.0877	M				8.31	212	93.7	51.5	16.7	5.1	61.4	2.48	29.8	.49	5.9	.21	2.5	.03	.4	A +	Whole Blood
0.0725	NonReac	1294	79	430	55.5863	M				7.45	215	92.7	48	15.8	4.61	61.9	2.01	27	.57	7.6	.23	3.1	.03	.4	A +	Whole Blood
0.0794	NonReac	704	61	431	35.926	M				10.44	222	86.7	44.8	15.6	6.88	65.9	2.7	25.9	.68	6.5	.14	1.3	.04	.4	A +	Whole Blood
0.0770	NonReac	1478	86	431	36.4027	M				8.44	225	88.4	47.5	16.2	5.23	62	2.4	28.4	.45	5.3	.3	3.6	.06	.7	A +	Whole Blood
0.0883	NonReac	219	43	432	41.1068	M	264	1448	87	6.04	278	87.2	44.7	15.8	3.53	58.5	1.93	32	.36	5.9	.2	3.3	.02	.3	O +	Platelet apheresis
0.0767	NonReac	593	59	432	41.4055	M				5.3	248	89.5	45.2	15.1	3.2	60.3	1.54	29.1	.4	7.6	.14	2.7	.02	.3	O +	Platelet apheresis
0.0808	NonReac	1223	77	432	41.7534	M				7.33	257	85.6	43.2	15.1	4.55	62.1	2.26	30.8	.34	4.7	.17	2.3	.01	.1	O +	Platelet apheresis
0.0837	NonReac	788	63	433	56.1233	M				6.18	225	94.1	45.1	15.2	3.5	56.6	2.09	33.8	.38	6.2	.15	2.4	.06	1	O +	Whole Blood
65.1	Reac	1931	101	433	56.8438	M	266	1003	146	5.51	196	92.2	47.4	16.1	2.96	53.7	2.02	36.7	.33	6.1	.15	2.7	.05	.8	O +	Convalescent plasma
53.3	Reac	2281	111	433	57.0466	M				5.41	211	94.4	49.7	16.9	2.81	52	2.04	37.7	.29	5.4	.22	4.1	.05	.8	O +	Convalescent plasma
0.0732	NonReac	594	59	434	42.5918	F				6.23	249	86.8	46	15.1	3.83	61.4	1.77	28.5	.43	6.9	.13	2.1	.07	1.1	O +	Whole Blood
75.0	Reac	1351	82	434	43.0384	F				10.42	263	88.1	43.4	14.1	6.64	63.8	2.78	26.7	.77	7.4	.17	1.6	.06	.5	O +	Whole Blood
0.0774	NonReac	595	59	435	43.4493	M				5.13	207	88.2	42.3	14	3.35	65.3	1.22	23.8	.43	8.4	.12	2.3	.01	.2	O +	Whole Blood
0.0749	NonReac	1589	89	435	44.0274	M				5.29	205	87.5	41.9	14	3.6	68.1	1.15	21.7	.4	7.5	.13	2.4	.01	.3	O +	Whole Blood
0.0770	NonReac	1124	74	436	41.2219	M				5.29	238	91.2	44.7	15	3.09	58.4	1.73	32.8	.3	5.7	.13	2.4	.04	.7	A -	Whole Blood
0.0839	NonReac	1708	92	436	41.5616	M				6.81	242	89.2	41.9	14.2	3.61	53	2.42	35.5	.52	7.7	.21	3	.05	.8	A -	Whole Blood
0.0712	NonReac	767	62	437	31.6548	M				7.82	267	91	49.1	16.3	4.81	61.5	2.4	30.7	.42	5.4	.16	2	.03	.4	A +	Whole Blood
0.0745	NonReac	1573	88	437	32.1534	M				9.46	245	89.6	48.2	16.3	7.11	75.1	1.76	18.7	.38	4	.18	1.9	.03	.3	A +	Whole Blood
0.0691	NonReac	469	55	438	58.326	M									4.22	58.9	2.3	32.2	.54	7.6	.07	1	.02	.3	A -	Whole Blood
0.0739	NonReac	1187	76	438	58.7288	M									6.08	71.2	1.91	22.4	.44	5.2	.09	1	.02	.2	A -	Whole Blood
0.0798	NonReac	1782	94	438	59.074	M				6.96	213	93	50.1	17.4	3.97	57	2.35	33.8	.42	6.1	.18	2.5	.04	.6	A -	Whole Blood
0.0823	NonReac	147	38	439	54.3397	M				4.89	217	94.2	44.4	14.4											A -	Whole Blood
0.0764	NonReac	348	50	439	54.5808	M				6.69	250	94	46.9	15.5	4.48	66.7	1.5	22.5	.47	7.1	.2	3	.04	.7	A -	Whole Blood
31.6	Reac	2197	109	440	43.2932	M	349	830	151	5.19	239	88.4	47.8	16.3	2.73	52.5	2.06	39.7	.33	6.3	.05	1	.02	.5	A +	Convalescent plasma
31.1	Reac	2391	114	440	43.3781	M				6.37	259	88.7	47.6	16.5	3.62	56.8	2.27	35.6	.38	6	.07	1.1	.03	.5	A +	Convalescent plasma
0.0752	NonReac	797	63	441	41.4877	M				6.46	266	94	49.3	15.8	3.42	53	2.43	37.6	.38	5.9	.2	3.1	.03	.4	A +	Whole Blood
0.0725	NonReac	2385	113	441	42.4438	M				8.77	300	86.4	44.6	15.1	4.3	49.1	3.62	41.3	.65	7.4	.16	1.8	.04	.4	A +	Whole Blood
0.0707	NonReac	753	62	442	32.2466	M				8.18	283	83.2	41.9	13.8	4.95	60.5	2.62	32	.47	5.8	.11	1.3	.03	.4	A +	Whole Blood
71.5	Reac	1243	77	442	32.5342	M				8.55	277	82	42.1	13.7	5.93	69.3	2.22	26	.32	3.7	.06	.7	.02	.3	A +	Whole Blood
85.8	Reac	1295	79	443	45.2082	M																			A +	Whole Blood
69.6	Reac	1629	90	443	45.4219	M									3.26	53.3	2.28	37.4	.44	7.1	.11	1.8	.02	.4	A +	Whole Blood
0.0665	NonReac	865	65	444	43.6959	M				6.56	193	88.8	48.6	16.1	4.1	62.5	1.87	28.4	.36	5.5	.2	3.1	.03	.5	A +	Whole Blood
0.0813	NonReac	1479	86	444	44.0959	M				6.81	184	90	46.7	15.6	4.66	68.6	1.48	21.7	.51	7.4	.14	2	.02	.3	A +	Whole Blood
99.3	Reac	1168	76	445	53.2192	F																			O -	Whole Blood
133	Reac	2056	106	445	53.7945	F	259	1072	138	7.44	244	90.1	45.1	15.4	4.59	61.6	2.25	30.3	.53	7.1	.05	.7	.02	.3	O -	Convalescent plasma
0.0704	NonReac	1078	73	446	54.2027	M				7.11	258	99.8	48	15.6	3.53	49.6	2.94	41.3	.5	7.1	.13	1.8	.01	.2	O +	Whole Blood
0.0776	NonReac	1554	88	446	54.4932	M				7.64	261	97.2	46.6	15.4	3.57	46.8	3.3	43.1	.59	7.7	.17	2.2	.01	.2	O +	Whole Blood
0.0789	NonReac	4	29	447	41.3534	M	196	725	88	4.23	218	94.4	46	15.3	2.83	66.8	.88	20.7	.4	9.4	.11	2.7	.01	.4	O +	Platelet apheresis
0.0821	NonReac	522	56	447	41.8685	M				5.5	242	91.8	47	15.7	3.95	71.8	1.06	19.3	.39	7.1	.09	1.6	.01	.2	O +	Platelet apheresis
0.0690	NonReac	1403	84	447	42.3973	M				4.88	255	88.5	46.2	15.8	3.47	71	.95	19.5	.37	7.6	.07	1.5	.02	.4	O +	Plasma apheresis
0.0792	NonReac	1761	93	447	42.5781	M				4.06	248	90.9	42.8	14.3	2.82	69.5	.75	18.6	.4	9.9	.07	1.6	.02	.4	O +	Platelet apheresis
0.0728	NonReac	1033	71	448	42.8904	M				5.78	226	90.5	43.7	14.5	3.35	57.8	1.68	29.1	.35	6.1	.34	5.9	.06	1.1	O +	Whole Blood
0.0756	NonReac	1684	91	448	43.2849	M	0	1685	213	4.66	233	91.9	47	15	2.39	51.3	1.55	33.2	.25	5.5	.4	8.5	.07	1.5	O +	Plasma apheresis
0.0735	NonReac	1331	81	449	49.1616	M				7.32	267	87.4	46.5	15.3	3.75	51.2	2.62	35.7	.62	8.5	.3	4.1	.03	.5	O -	Whole Blood
0.0811	NonReac	1837	95	449	49.4274	M				6.22	288	87.2	48.2	15.9	3.12	50	2.31	37.1	.5	8.1	.27	4.4	.02	.4	O -	Whole Blood
0.0718	NonReac	644	60	450	53.5342	M				6.44	234	93.6	48.3	16.3	4.52	70.3	1.36	21	.44	6.9	.09	1.4	.03	.4	A +	Whole Blood
0.0783	NonReac	976	70	450	53.726	M									3.67	63.3	1.53	26.3	.41	7	.15	2.7	.04	.7	A +	Whole Blood
21.0	Reac	1918	100	451	55.4822	F	184	995	35	5.82	235	90.3	44.5	14.2	2.89	49.8	2.4	41.2	.42	7.2	.09	1.5	.02	.3	AB	Convalescent plasma
20.4	Reac	2191	109	451	55.6493	F				7.7	248	87.6	41.4	14	3.99	51.8	3.04	39.6	.54	7	.11	1.4	.02	.2	AB	Convalescent plasma
0.0770	NonReac	449	55	452	39.674	F				12.24	289	93.4	43.3	14.5	8.02	65.5	3.48	28.4	.58	4.8	.12	1	.04	.3	O +	Whole Blood
0.0736	NonReac	820	64	452	39.8493	F				9.56	284	92.2	45	14.7	6.56	68.7	2.24	23.4	.6	6.3	.13	1.3	.03	.3	O +	Whole Blood
67.8	Reac	1762	93	453	41.4438	F	234	1177	190	6.49	213	87.8	37.9	12.8	4.29	66	1.61	24.8	.46	7.1	.1	1.6	.03	.5	A +	Convalescent plasma
64.2	Reac	1889	98	453	41.537	F	233	1197	185	6.36	221	86.6	36.5	12.5	4.38	68.8	1.52	23.9	.39	6.2	.05	.8	.02	.3	A +	Convalescent plasma
39.7	Reac	2145	108	453	41.7315	F				6.11	204	85.6	37.8	12.8	3.66	59.9	1.89	31	.54	8.8	0	0	.02	.3	A +	Convalescent plasma
20.1	Reac	2032	104	454	32.6274	M	378	832	69	9.44	279	86.8	44	14.7	6.43	68	2.33	24.7	.52	5.5	.12	1.3	.04	.5	B +	Convalescent plasma
21.5	Reac	2112	107	454	32.6932	M				5.9	254	88	46.2	15.3	3.42	57.9	2.05	34.7	.34	5.8	.07	1.2	.02	.4	B +	Convalescent plasma
0.0742	NonReac	1525	87	455	63.4055	F				11.88	282	95.6	43	13.9	8.43	70.9	2.34	19.7	.94	7.9	.13	1.1	.04	.4	A -	Whole Blood
0.0603	NonReac	2392	114	455	63.9205	F				8.34	200	92.7	36.7	12.4	5.54	66.5	1.82	21.8	.6	7.2	.35	4.1	.03	.4	A -	Whole Blood
0.0747	NonReac	967	69	456	49.5808	M				7.73	200	90.8	46.2	15.7	4.61	59.7	2.35	30.4	.48	6.2	.26	3.4	.03	.3	O +	Whole Blood
0.0748	NonReac	1411	84	456	49.8685	M				7.55	200	89.3	43.7	15	4.48	59.2	2.11	28	.67	8.9	.27	3.6	.02	.3	O +	Whole Blood
0.0773	NonReac	316	48	457	60.189	M				5.97	293	92.6	46.8	15.3	3.85	64.3	1.72	28.9	.3	5	.07	1.2	.03	.6	A +	Whole Blood
68.8	Reac	1021	70	457	60.611	M				6.54	304	95.4	48.2	15.2	4.06	62.1	1.98	30.3	.34	5.2	.12	1.8	.04	.6	A +	Whole Blood
0.0785	NonReac	307	48	458	32.5836	F				6.91	156	91.5	42.3	13.6	3.45	49.9	2.82	40.8	.42	6.1	.19	2.8	.03	.4	A +	Whole Blood
63.7	Reac	1169	76	458	33.1123	F				7.02	146	87.3	40.4	13.5	3.56	50.7	3.05	43.3	.26	3.8	.12	1.8	.03	.4	A +	Whole Blood
1.42	Reac	1874	97	459	57.3014	M	218	940	69	4.21	220	95.6	42.9	14.4	2.52	60.1	1.3	30.8	.27	6.3	.1	2.3	.02	.5	O +	Convalescent plasma
1.60	Reac	1989	103	459	57.4192	M				3.58	204	97.6	43.3	14.6	1.99	55.6	1.25	34.9	.23	6.5	.09	2.4	.02	.6	O +	Convalescent plasma
1.13	Reac	2218	110	459	57.5507	M				4.17	194	94.7	42.7	14.5	1.98	47.5	1.77	42.4	.31	7.4	.08	1.9	.03	.8	O +	Convalescent plasma
0.0810	NonReac	61	30	460	39.0548	M	303	1166	116	5.6	234	93.4	45.1	15.1	3.59	64.2	1.57	28	.39	6.9	.03	.6	.02	.3	A +	Plasma apheresis
0.0803	NonReac	470	55	460	39.5315	M				7.27	273	93.1	45.7	15.3	3.64	50.1	2.91	40	.62	8.5	.09	1.2	.01	.2	A +	Plasma apheresis
0.0758	NonReac	105	36	461	54.0411	F				9.03	382	95.5	43.7	13.9	5.7	63	2.62	29.1	.58	6.5	.11	1.2	.02	.2	A +	Whole Blood
0.0768	NonReac	1305	80	461	54.8849	F				9.99	371	95.7	43.6	13.9	6.3	63	2.83	28.4	.67	6.7	.16	1.6	.03	.3	A +	Whole Blood
0.0774	NonReac	1244	77	462	35.5644	M				6.39	244	88.8	43.2	14.1	3.34	52.3	2.5	39.1	.4	6.3	.09	1.4	.06	.9	A +	Whole Blood
0.0800	NonReac	1820	94	462	35.8932	M									4.42	60.9	2.13	29.4	.59	8.2	.07	.9	.04	.6	A +	Whole Blood
0.0749	NonReac	202	42	463	53.074	M									6.8	70.6	2.12	22	.57	5.9	.11	1.1	.04	.4	A +	Whole Blood
0.0779	NonReac	372	53	463	53.2822	M				10.79	175	93.9	52.8	17	7.38	68.2	2.44	22.7	.78	7.3	.14	1.3	.05	.5	A +	Whole Blood
0.0727	NonReac	1561	88	463	53.9534	M				10.46	178	92.2	52	17.2	6.94	66.3	2.5	23.9	.79	7.6	.19	1.8	.04	.4	A +	Whole Blood
0.0809	NonReac	121	36	464	49.0877	M				4.93	133	91.3	42.7	14.6	2.71	54.8	1.79	36.3	.3	6.1	.1	2.1	.03	.7	A +	Whole Blood
0.0743	NonReac	1142	75	464	49.8247	M				5.16	140	89.1	43.4	15	3.03	58.9	1.64	31.7	.33	6.5	.13	2.4	.03	.5	A +	Whole Blood
0.0741	NonReac	373	53	465	39.3863	M				6.57	163	78.4	44.3	14.5	3.61	55.1	2.5	38	.38	5.7	.06	.9	.02	.3	A +	Whole Blood
0.0816	NonReac	1432	84	465	39.9808	M				5.72	173	81.2	44.6	14.2	2.82	49.3	2.42	42.2	.27	4.7	.18	3.2	.03	.6	A +	Whole Blood
0.0708	NonReac	62	30	466	52.8904	M	260	1110	22	5.58	226	99.3	47.5	14.8	3.25	58.3	1.78	31.9	.46	8.2	.06	1.1	.03	.5	A +	Plasma apheresis
0.0749	NonReac	415	54	466	53.3479	M				6.5	263	94.8	48.7	15.7	3.57	55	2.19	33.8	.59	9	.1	1.5	.05	.7	A +	Plasma apheresis
92.2	Reac	2309	112	466	54.463	M				5.75	212	94.3	47	15.8	3.34	58	1.77	30.7	.54	9.5	.08	1.4	.02	.4	A +	Convalescent plasma
0.0818	NonReac	532	57	467	35.8822	F				5.97	218	93.5	39.1	12.7	3.35	56	1.84	30.8	.42	7.1	.32	5.4	.04	.7	O +	Whole Blood
0.0856	NonReac	1607	90	467	36.5151	F				6.16	246	93.7	37.5	12.2	3.92	63.6	1.53	24.8	.35	5.7	.32	5.3	.04	.6	O +	Whole Blood
0.0781	NonReac	235	45	468	41.4438	M				6.78	189	91.3	45	14.6	4.42	65.3	1.64	24.1	.52	7.6	.15	2.2	.05	.8	A +	Whole Blood
0.0737	NonReac	604	59	468	41.7178	M				8.48	207	89.9	44.2	14.4											A +	Whole Blood
99.4	Reac	977	70	469	56.9014	M	255	1161	90	6.09	227	83.8	45.6	14.1	3.85	63	1.7	28	.35	5.8	.11	1.8	.08	1.4	A -	Laboratorio de Referencia
103	Reac	1009	70	469	56.9096	M	240	1117	83	6.72	228	79.4	43	14	3.9	58.1	2.24	33.4	.42	6.2	.09	1.3	.07	1	A -	Convalescent plasma
107	Reac	1502	87	469	57.2274	M				7.71	207	78.8	43.6	13.6	4.28	55.5	2.52	32.7	.7	9.1	.14	1.8	.07	.9	A -	Whole Blood
26.0	Reac	2168	109	469	57.6493	M	238	1130	83	8.85	205	83.1	48.7	15.9	5.63	63.6	2.37	26.8	.67	7.6	.11	1.2	.07	.8	A -	Pre-Cualif. Covid-19
81.3	Reac	2090	107	470	61.4877	F				6.91	262	85	39.7	14.8	4.47	65	1.9	27.4	.4	5.7	.07	1	.07	.9	A +	Convalescent plasma
50.0	Reac	2276	111	470	61.5726	F				7.47	249	93.8	40.4	13.7	4.59	61.5	2.25	30.1	.47	6.3	.1	1.3	.06	.8	A +	Convalescent plasma
0.0732	NonReac	39	30	471	62.0301	F				9.68	231	95.5	44	14.6	6.4	66.2	2.59	26.7	.53	5.4	.14	1.4	.02	.3	A +	Whole Blood
0.0734	NonReac	1188	76	471	62.9123	F									4.74	62.3	2.33	30.6	.34	4.5	.16	2.1	.04	.5	A +	Whole Blood
0.0731	NonReac	842	65	472	39.4356	M									4.25	63.1	2.05	30.4	.35	5.1	.08	1.2	.02	.2	O +	Whole Blood
0.0859	NonReac	1608	90	472	39.9151	M	278	994	104	7.36	228	89.1	47.8	15.3	4.66	63.3	2.18	29.7	.46	6.2	.04	.5	.02	.3	O +	Plasma apheresis
0.0791	NonReac	1324	81	473	43.4521	M				7.41	272	91.4	48.6	16.6	3.92	53	2.74	37.1	.42	5.6	.28	3.7	.05	.6	A +	Platelet apheresis
45.4	Reac	2018	104	473	43.8932	M				7.25	292	91.5	46.5	15.9	4.04	55.7	2.47	33.9	.45	6.3	.26	3.6	.03	.5	A +	Convalescent plasma
14.9	Reac	1878	97	474	40.274	M	179	1009	162	7.4	256	85.3	44.8	15.1	4.54	61.4	2.32	31.3	.43	5.8	.09	1.3	.02	.2	A +	Convalescent plasma
5.71	Reac	2415	114	474	40.5973	M				6.44	241	84.4	45.8	15.6	4.04	62.9	1.88	29.1	.37	5.7	.13	2	.02	.3	A +	Convalescent plasma
0.0720	NonReac	291	48	475	50.389	F				9.84	271	82.9	42.3	13.4	5.39	54.8	3.64	37	.71	7.2	.06	.6	.04	.4	A +	Whole Blood
0.0621	NonReac	2416	114	475	51.6548	F				9.35	303	83.6	41.7	13.8	5.01	53.6	3.43	36.6	.75	8	.11	1.2	.05	.6	A +	Whole Blood
0.0748	NonReac	203	42	476	51.7397	F				7	280	89.3	43	14.1	4.06	58.1	2.05	29.3	.51	7.2	.3	4.3	.08	1.1	A +	Whole Blood
0.0808	NonReac	374	53	476	51.9479	F				6.82	303	91.4	41.2	13.1	3.8	55.9	2.03	29.7	.51	7.4	.4	5.8	.08	1.2	A +	Whole Blood
0.0802	NonReac	621	59	477	53.8411	M	222	879	80	7.15	343	87	46.6	15.2	4.38	61.3	1.92	26.8	.49	6.8	.34	4.8	.02	.3	AB	Plasma apheresis
0.0734	NonReac	843	65	477	53.9479	M				7.13	392	85.1	45.8	15	4.24	59.5	1.88	26.4	.58	8.1	.4	5.6	.03	.4	AB	Whole Blood
0.0708	NonReac	1034	71	478	56.5425	F				6.57	158	84.2	46.8	15.2	3.74	57.1	2.26	34.4	.41	6.2	.11	1.6	.05	.7	A +	Whole Blood
0.0719	NonReac	1630	90	478	56.9178	F				7.02	189	85.7	45.9	15	3.82	54.4	2.55	36.3	.49	7	.12	1.7	.04	.6	A +	Whole Blood
0.0755	NonReac	192	41	479	55.5836	F				8.48	305	85.9	45.6	14.6	5.02	59.2	2.86	33.7	.35	4.2	.22	2.5	.03	.4	A +	Whole Blood
0.0757	NonReac	717	62	479	55.9863	F				9.13	301	85.7	44.5	13.9	5.13	56.2	3.28	36	.38	4.1	.31	3.4	.03	.3	A +	Whole Blood
0.0732	NonReac	40	30	480	49.0274	F									4.94	60	2.76	33.5	.32	3.9	.19	2.3	.03	.3	A +	Whole Blood
0.0716	NonReac	1404	84	480	50.0603	F									8.3	67.7	3.23	26.4	.61	5	.09	.7	.02	.2	A +	Whole Blood
0.0724	NonReac	193	41	481	31.3726	M				9.06	259	92.9	45.2	14.9	5.88	64.9	2.35	25.9	.47	5.2	.31	3.4	.05	.6	O +	Whole Blood
0.0732	NonReac	866	65	481	31.8384	M				6.16	254	87.4	45.7	15.1	3.01	48.9	2.54	41.2	.42	6.8	.16	2.6	.03	.5	O +	Whole Blood
0.0667	NonReac	1161	75	482	32.6384	M				6.72	206	88.2	44.3	14.9	2.94	43.7	3.02	45	.48	7.2	.25	3.7	.03	.4	O -	Whole Blood
0.0767	NonReac	1678	91	482	32.9452	M				7.55	220	86.5	44	14.8	3.85	50.9	2.86	37.8	.59	7.9	.23	3.1	.02	.3	O -	Whole Blood
0.0802	NonReac	106	36	483	51.3644	M				5.24	202	94	46.2	15.6	3.3	63.2	1.4	26.6	.41	7.8	.08	1.5	.05	.9	O +	Whole Blood
0.0764	NonReac	292	48	483	51.6	M				5.65	220	89.5	49.5	16.9	3.63	64.1	1.45	25.7	.42	7.5	.1	1.8	.05	.9	O +	Whole Blood
0.0900	NonReac	687	61	484	50.5836	M				4.66	229	93.9	47.7	15.3	2.94	63.1	1.35	29	.31	6.6	.04	.8	.02	.5	A +	Whole Blood
0.0912	NonReac	1306	80	484	50.9479	M				4.52	231	92.3	47.5	14.9	2.69	59.8	1.44	31.8	.34	7.4	.03	.6	.02	.4	A +	Whole Blood
0.111	NonReac	1821	94	484	51.2274	M				6.02	264	93.5	50.7	16.2	3.81	63.3	1.73	28.7	.41	6.8	.06	1	.01	.2	A +	Whole Blood
0.0812	NonReac	622	59	485	57.8082	M				6.41	168	91.6	45.4	15.6											A +	Plasma apheresis
0.0817	NonReac	821	64	485	57.8959	M				6.05	188	93.8	46.1	15.5	3.9	64.5	1.8	29.7	.29	4.8	.05	.8	.01	.2	A +	Whole Blood
0.0767	NonReac	835	64	486	30.6493	M				6.48	297	93.3	48.2	16	3.23	49.9	2.79	43.1	.38	5.9	.06	.9	.02	.2	A +	Whole Blood
0.0738	NonReac	1245	77	486	30.9014	M				8.91	254	91.2	50	16.7	5.78	64.8	2.58	29	.48	5.4	.04	.5	.03	.3	A +	Whole Blood
0.0765	NonReac	236	45	487	40.589	M	128	1063	121	6.61	240	88.6	45	14.3	3.92	59.3	1.75	26.5	.52	7.8	.39	5.9	.03	.5	A +	Platelet apheresis
0.0784	NonReac	450	55	487	40.7808	M				5.51	214	88.2	42.9	13.6	3.19	57.8	1.6	29	.47	8.6	.23	4.2	.02	.4	A +	Platelet apheresis
0.0849	NonReac	1726	93	487	41.5096	M				6.21	258	85	43.8	13.9	4.28	68.9	1.32	21.2	.52	8.3	.07	1.2	.02	.4	A +	Platelet apheresis
0.0740	NonReac	490	55	488	30.3781	M				8.38	237	90.3	46.2	15.5	5.01	59.8	2.82	33.6	.47	5.6	.05	.6	.03	.4	A +	Whole Blood
128	Reac	1189	76	488	30.7753	M				7.09	212	88.5	47.5	16	4.2	59.2	2.55	36	.22	3.1	.09	1.3	.03	.4	A +	Whole Blood
58.6	Reac	2353	113	488	31.4849	M	188	1508	182	6.17	211	85	46	15.4	3.42	55.4	2.22	36	.36	5.9	.13	2.1	.04	.6	A +	Convalescent plasma
0.249	NonReac	204	42	489	34.2658	F				5.13	226	94.7	45.9	15	3.27	63.7	1.42	27.8	.35	6.8	.06	1.1	.03	.6	O +	Whole Blood
0.292	NonReac	1783	94	489	35.2548	F				5.73	240	91.9	42.1	14	3.09	54	2.05	35.7	.45	7.8	.11	2	.03	.5	O +	Whole Blood
0.111	NonReac	1263	78	490	43.1863	M				5.68	211	93.6	41.2	13.9	3.04	53.5	1.94	34.1	.37	6.6	.28	4.9	.05	.9	A -	Whole Blood
0.151	NonReac	1650	91	490	43.4356	M				5.92	220	92.9	43.9	15.1	3.52	59.5	1.85	31.3	.31	5.2	.2	3.3	.04	.7	A -	Whole Blood
0.0770	NonReac	1325	81	491	51.6959	F				4.67	224	90.2	43.3	13.5	2.79	59.7	1.28	27.5	.44	9.4	.14	3	.02	.4	O +	Whole Blood
0.288	NonReac	1871	96	491	51.9918	F	162	902	152	3.85	296	87.6	46.4	14.9	2.25	58.6	1.06	27.6	.39	10	.13	3.3	.02	.5	O +	Convalescent plasma
167	Reac	2091	107	492	31.3123	F	208	1156	187	10.47	330	88.8	42.2	14.1	7.15	68.3	2.61	24.9	.5	4.8	.17	1.6	.04	.4	A +	Convalescent plasma
187	Reac	2296	112	492	31.4082	F				8.69	310	88	41.4	14.1	4.8	55.3	3.12	36	.5	5.7	.23	2.6	.04	.4	A +	Convalescent plasma
0.0766	NonReac	41	30	493	32.8247	F																			B +	Whole Blood
0.0596	NonReac	2417	114	493	34.4384	F				8.46	254	84.7	40.1	13.5	5.22	61.6	2.5	29.5	.5	6	.2	2.4	.04	.5	B +	Whole Blood
147	Reac	1405	84	494	45.6904	F				9.04	226	90.3	43.7	14.3	6.95	77.1	1.38	15.2	.48	5.3	.18	1.9	.05	.5	O +	Whole Blood
69.4	Reac	1898	99	494	45.9781	F	135	871	281	9.2	261	90.9	46.3	14.8	7.17	78.1	1.5	16.3	.42	4.5	.07	.7	.04	.4	O +	Convalescent plasma
0.0765	NonReac	134	36	495	41.4192	M	169	774	32	6.84	251	89.9	44.6	15.4	4.85	71	1.32	19.3	.46	6.7	.2	2.9	.01	.1	A +	Platelet apheresis
0.0704	NonReac	1059	72	495	42.1041	M				7.93	250	87.4	44.3	15.5	5.77	72.8	1.65	20.8	.37	4.7	.12	1.5	.02	.2	A +	Platelet apheresis
0.0745	NonReac	509	56	496	59.2082	M									4.87	43.1	5.04	44.7	.78	6.9	.53	4.7	.07	.6	A +	Whole Blood
0.0746	NonReac	909	66	496	59.4055	M				9.31	234	89.2	53	17.6	4.7	50.5	3.64	39	.57	6.2	.35	3.8	.05	.5	A +	Whole Blood
0.0783	NonReac	523	56	497	49.6164	F				10.17	309	91.9	44.1	14.2	6.77	66.7	2.56	25.1	.63	6.2	.18	1.8	.03	.2	A +	Plasma apheresis
0.0685	NonReac	1091	73	497	49.937	F				8.39	271	91.4	41.8	14	5.49	65.4	2.35	28	.41	4.9	.12	1.4	.02	.3	A +	Whole Blood
0.0787	NonReac	1371	82	498	34.0301	M				6.56	261	89.2	45.9	15.3	4.45	67.8	1.64	25	.38	5.8	.06	.9	.03	.5	B +	Plasma apheresis
0.0777	NonReac	1631	90	498	34.1836	M	278	1470	125	6.76	285	87.7	46.5	15.6	4.17	61.9	2	29.5	.45	6.6	.09	1.3	.05	.7	B +	Plasma apheresis
0.0869	NonReac	533	57	499	45.0795	M				5.54	236	93.1	51	16.9	3.31	59.6	1.76	31.8	.4	7.2	.06	1.1	.01	.3	A +	Whole Blood
0.0750	NonReac	1125	74	499	45.4137	M				5.7	258	91.8	49.6	16.6	3.29	57.7	1.82	32	.45	7.8	.11	1.9	.03	.6	A +	Whole Blood
0.438	NonReac	910	66	500	50.7205	F				4.63	228	94.2	42.3	13.4	2.25	48.7	1.66	35.7	.33	7.1	.34	7.4	.05	1.1	A +	Whole Blood
0.511	NonReac	1433	84	500	51.063	F				6.03	230	92.5	42.1	13.3	3.11	51.5	2.26	37.5	.36	6	.26	4.3	.04	.7	A +	Whole Blood
0.0821	NonReac	122	36	501	29.8055	F				5.85	263	90.6	38.6	12.9	2.92	49.9	2.48	42.4	.29	5	.12	2	.04	.7	A +	Whole Blood
207	Reac	1967	102	501	31.0712	F				6.23	324	89.9	43.7	15	3.37	54.2	2.34	37.6	.38	6	.09	1.4	.05	.8	A +	Convalescent plasma
195	Reac	2154	108	501	31.1863	F				5.62	304	91.6	38.1	12.9	3.04	54	2.15	38.3	.24	4.4	.13	2.3	.06	1	A +	Convalescent plasma
45.1	Reac	1741	93	502	30.9945	M	140	1065	91	6.87	309	84.9	46.1	16.1	3.76	54.7	2.42	35.3	.56	8.1	.09	1.3	.04	.6	A +	Convalescent plasma
32.1	Reac	1956	102	502	31.1726	M				9.29	331	83.9	45.4	15.8	5.27	56.7	3.16	34.1	.69	7.4	.13	1.4	.04	.4	A +	Whole Blood
19.6	Reac	2286	112	502	31.3562	M				7.89	308	84.3	48.9	16.8	4.5	56.9	2.68	34	.57	7.2	.1	1.3	.04	.6	A +	Convalescent plasma
0.0832	NonReac	141	37	503	57.9973	F				6.14	192	94.9	43.4	14.6	2.86	46.6	2.77	45.1	.39	6.3	.09	1.5	.03	.5	O +	Whole Blood
0.0699	NonReac	586	58	503	58.4164	F				5.09	222	96	45	14.7	2.45	48.1	2.22	43.7	.3	5.9	.1	1.9	.02	.4	O +	Whole Blood
0.0771	NonReac	329	49	504	44.6767	M				7.7	234	91.5	43.7	15.1	4.63	60.1	2.62	33.9	.37	4.9	.06	.8	.02	.3	A +	Whole Blood
88.8	Reac	2113	107	504	45.7973	M				4.78	235	93.4	46	15.7	2.56	53.5	1.93	40.3	.2	4.2	.07	1.6	.02	.4	A +	Convalescent plasma
61.9	Reac	2320	112	504	45.8904	M				4.16	217	92.5	44.5	15.1	2.32	55.8	1.6	38.6	.17	4	.05	1.2	.02	.4	A +	Convalescent plasma
0.0806	NonReac	261	45	505	49.2055	F									6.17	79.6	1.09	14.1	.41	5.3	.04	.5	.04	.5	O +	Whole Blood
0.0772	NonReac	1480	86	505	49.9836	F				6.98	298	86.5	41.2	13.1	4.83	68.9	1.64	23.6	.39	5.7	.07	1	.05	.8	O +	Whole Blood
0.0764	NonReac	293	48	506	39.6329	M				8.49	230	93.7	50.8	16.6	4.7	55.4	2.75	32.4	.6	7	.4	4.7	.04	.5	A +	Whole Blood
0.0831	NonReac	1503	87	506	40.3753	M				7.35	224	86.5	44.5	14.4	3.67	49.8	2.44	33.2	.67	9.2	.54	7.3	.03	.5	A +	Whole Blood
208	Reac	1632	90	507	33.8192	M				6.49	212	88	47	16.1	3.41	52.5	2.51	38.6	.45	7	.1	1.5	.02	.4	O +	Whole Blood
178	Reac	1909	99	507	33.9918	M									3.14	50	2.63	41.8	.44	7	.07	1	.01	.2	O +	Whole Blood
0.0717	NonReac	688	61	508	51.0356	M																			O +	Whole Blood
0.0798	NonReac	1434	84	508	51.4849	M				7.95	269	93.6	48.7	15.6	4.65	58.5	2.67	33.5	.53	6.7	.06	.8	.04	.5	O +	Whole Blood
0.0759	NonReac	550	57	509	39.7918	M				8.69	271	93.4	44.8	15.2	6.53	75.1	1.66	19.2	.39	4.4	.08	1	.03	.3	A +	Whole Blood
0.0720	NonReac	1679	91	509	40.4411	M				6.37	228	93.9	43.9	15.1	4.16	65.4	1.68	26.3	.41	6.4	.1	1.6	.02	.3	A +	Whole Blood
0.0779	NonReac	330	49	510	57.8904	M									5.41	65	2.25	27.1	.54	6.5	.1	1.2	.02	.2	O +	Whole Blood
0.0715	NonReac	1307	80	510	58.4822	M				6.96	208	94.7	51.1	15.9	4.32	62.1	2.08	29.8	.44	6.4	.1	1.4	.02	.3	O +	Whole Blood
0.0783	NonReac	1727	93	510	58.7315	M				9.25	205	93.5	51.9	16.8	6.02	65.1	2.45	26.5	.63	6.8	.12	1.3	.03	.3	O +	Whole Blood
0.0767	NonReac	810	64	511	56.589	F									3.02	49.8	2.24	37	.44	7.2	.33	5.4	.04	.6	A -	Whole Blood
0.0779	NonReac	1645	91	511	57.1068	F				6.47	331	86.3	42.2	14	3.39	52.5	2.36	36.5	.45	6.9	.23	3.5	.04	.6	A -	Whole Blood
0.0739	NonReac	1060	72	512	59.0493	M				6.01	293	93	48	15.8	3.56	59.3	1.73	28.7	.44	7.3	.23	3.8	.05	.9	A +	Whole Blood
0.0681	NonReac	1412	84	512	59.274	M				6.99	286	92.9	48.3	15.8	4.75	68	1.62	23.1	.41	5.8	.18	2.6	.03	.5	A +	Whole Blood
0.0764	NonReac	524	56	513	55.5726	F				7.82	265	97.2	39.9	13	5.49	70.2	1.83	23.4	.37	4.7	.1	1.3	.03	.4	AB	Plasma apheresis
0.710	NonReac	911	66	513	55.7671	F				6.85	271	91.8	41.1	13.9	4.49	65.6	1.77	25.8	.43	6.2	.12	1.8	.04	.6	AB	Platelet apheresis
11.4	Reac	968	69	513	55.8164	F				4.81	281	91.8	39.7	13.3	2.74	57	1.58	33.1	.29	6	.15	3	.05	.9	AB	Platelet apheresis
12.7	Reac	1113	74	513	55.9178	F				5.7	279	93.6	37.4	12.3	3.29	57.8	1.9	33.4	.3	5.2	.16	2.7	.05	.9	AB	Platelet apheresis
0.0749	NonReac	867	65	514	54.0603	M				6.38	216	97.8	43.6	13.8	4.19	65.6	1.28	20.1	.56	8.8	.29	4.6	.06	.9	O +	Whole Blood
0.0756	NonReac	1393	83	514	54.4027	M				6.32	238	90.8	35.5	11.3	4.08	64.5	1.37	21.7	.57	9.1	.25	4	.05	.7	O +	Whole Blood
0.0781	NonReac	836	64	515	32.7068	F									4.38	58.2	2.51	33.4	.53	7.1	.06	.8	.03	.5	A -	Whole Blood
0.0622	NonReac	2418	114	515	33.6658	F				8.44	317	85.5	42.5	14	5.33	63.1	2.56	30.4	.48	5.7	.05	.6	.02	.2	A -	Whole Blood
0.0758	NonReac	1345	82	516	45.9479	M				8.13	249	87	41.2	13	4.4	54.1	3.11	38.3	.45	5.5	.13	1.6	.04	.5	A +	Whole Blood
0.0808	NonReac	1838	95	516	46.1973	M				8.44	292	87.6	42.2	13.5	5.33	63.1	2.49	29.5	.51	6	.07	.9	.04	.5	A +	Whole Blood
0.0804	NonReac	331	49	517	48.4548	M				5.86	315	88.5	45.8	15.7	3.2	54.6	2.13	36.6	.31	5.2	.18	3	.04	.6	A +	Platelet apheresis
0.0734	NonReac	623	59	517	48.6548	M	323	928	57	5.05	280	91.9	43.9	15.2	2.78	55.1	1.83	36.3	.3	5.9	.12	2.3	.02	.4	A +	Platelet apheresis
0.0774	NonReac	90	35	518	29.4521	M									4.86	55.4	3.02	34.3	.4	4.5	.44	5	.07	.8	A +	Whole Blood
0.0747	NonReac	734	62	518	29.9699	M				8.23	281	89.1	48	16.1	5.04	61.3	2.28	27.7	.5	6	.34	4.2	.07	.8	A +	Whole Blood
0.0875	NonReac	5	29	519	30.6932	M				6.96	289	89.1	47	16	4.89	70.1	1.5	21.6	.45	6.5	.09	1.4	.03	.4	A +	Whole Blood
0.107	NonReac	1804	94	519	31.937	M				6.17	326	88.2	44	15	3.69	59.7	2	32.4	.39	6.4	.05	.9	.04	.6	A +	Whole Blood
0.0687	NonReac	822	64	520	36.7836	M				8.95	266	95.8	50.7	16.4	4.4	49.2	3.69	41.2	.41	4.6	.39	4.3	.06	.7	A +	Whole Blood
0.0747	NonReac	1383	83	520	37.1479	M																			A +	Whole Blood
0.0792	NonReac	135	36	521	61.2767	M				6.06	209	98.4	47.2	15.3	3.45	56.9	2.09	34.5	.26	4.3	.22	3.6	.04	.7	O +	Whole Blood
0.0776	NonReac	510	56	521	61.6521	M									4.35	58.8	2.38	32.2	.47	6.4	.16	2.1	.04	.5	O +	Whole Blood
150	Reac	1923	101	522	39.7315	F	194	957	164	8.4	265	90.8	43.5	14.3	5.37	63.9	2.43	28.9	.5	6	.07	.8	.03	.4	O +	Convalescent plasma
189	Reac	2169	109	522	39.8849	F				10.66	273	90.8	41.2	13.6	6.99	65.7	2.8	26.2	.7	6.6	.12	1.1	.05	.4	O +	Convalescent plasma
0.0751	NonReac	194	41	523	50.6658	M				6.09	160	94.8	46.4	15.4	4.14	68.1	1.38	22.6	.41	6.7	.13	2.2	.03	.4	B +	Plasma apheresis
0.0773	NonReac	778	63	523	51.0849	M				6.81	175	95.4	48.4	16	4.46	65.6	1.44	21.1	.56	8.2	.31	4.6	.04	.5	B +	Plasma apheresis
0.0715	NonReac	1264	78	524	54.7836	M				10.38	261	91.5	45	15	7.15	69	2.34	22.5	.78	7.5	.07	.6	.04	.4	B +	Whole Blood
0.0724	NonReac	1651	91	524	55.0329	M				12.93	276	90.9	47.4	15.8	9.63	74.4	2.35	18.2	.88	6.8	.03	.3	.04	.3	B +	Whole Blood
0.0691	NonReac	220	43	525	31.3507	F				8.77	256	94.5	44.6	15	5.21	59.4	3.14	35.9	.33	3.7	.07	.8	.02	.2	AB	Whole Blood
0.0730	NonReac	705	61	525	31.6959	F				6.98	138	90.3	44.4	14.9											AB	Whole Blood
0.0745	NonReac	136	36	526	63.937	M				5.8	196	92.2	46.6	15.5	3.13	53.9	2.19	37.9	.36	6.2	.09	1.5	.03	.5	A +	Whole Blood
0.0724	NonReac	938	67	526	64.5233	M				6.31	194	89.8	46.3	15.4	3.25	51.5	2.45	38.9	.5	7.9	.09	1.4	.02	.3	A +	Whole Blood
0.0757	NonReac	1257	78	526	64.7288	M				5.65	193	93	45.6	15	2.88	51	2.27	40.2	.38	6.7	.09	1.7	.03	.4	A +	Whole Blood
0.0748	NonReac	42	30	527	61.126	M									4.05	54.1	2.64	35.1	.44	5.9	.32	4.3	.05	.6	O -	Whole Blood
0.0736	NonReac	1384	83	527	62.1425	M				6.75	182	93.9	45	14.8	3.49	51.8	2.54	37.6	.39	5.7	.29	4.3	.04	.6	O -	Whole Blood
145	Reac	1968	102	528	59.3397	M				5.96	233	89.6	45.3	15.3	3.38	56.7	2.01	33.8	.33	5.5	.22	3.7	.02	.3	A +	Convalescent plasma
187	Reac	2146	108	528	59.4521	M				5.41	260	91	45.7	15.4	3.02	55.8	1.88	34.9	.31	5.7	.18	3.3	.02	.3	A +	Convalescent plasma
0.0809	NonReac	1224	77	529	50.9452	M				7.05	180	89.1	46.2	15.9	3.54	50.2	3.01	42.7	.27	3.9	.16	2.2	.07	1	O -	Whole Blood
0.0815	NonReac	1609	90	529	51.1945	M				5.8	182	90.5	45.8	15.5	2.51	66.3	2.09	24.6	.58	6.9	.16	1.9	.07	1.1	O -	Whole Blood
0.0724	NonReac	1296	79	530	38.0329	F				10.78	283	98	40	13.2	7.54	70	2.57	23.8	.5	4.6	.15	1.4	.02	.2	A -	Whole Blood
0.0735	NonReac	1633	90	530	38.2466	F									8.44	66.5	3.36	26.5	.68	5.4	.17	1.3	.04	.3	A -	Whole Blood
0.0765	NonReac	735	62	531	61.9945	M				5.29	232	88.5	49.7	16.9	3.67	69.5	1.15	21.7	.35	6.6	.08	1.5	.04	.7	O +	Whole Blood
0.0748	NonReac	1394	83	531	62.3973	M				5.2	262	89.8	50.6	16.7	3.53	67.9	1.21	23.2	.3	5.8	.1	1.9	.06	1.2	O +	Platelet apheresis
0.0806	NonReac	6	29	532	64.4603	M				7.68	200	98.7	50.4	16.3	4.32	56.3	2.69	35.1	.45	5.8	.17	2.2	.05	.6	O +	Whole Blood
0.0827	NonReac	605	59	532	65.0301	M				7.25	195	98.1	50.5	16.5	4.32	59.6	2.25	31	.46	6.4	.17	2.4	.05	.6	O +	Whole Blood
0.0749	NonReac	349	50	533	47.1562	F									2.81	57.3	1.76	36	.27	5.5	.04	.8	.02	.4	A +	Whole Blood
0.0755	NonReac	1225	77	533	47.6658	F				4.93	170	93	39.3	13.1	2.46	49.9	2.01	40.7	.29	6	.14	2.8	.03	.6	A +	Whole Blood
0.0713	NonReac	278	46	534	49.6137	M				11.1	264	98.9	48.9	16.5	7.4	66.7	2.65	23.9	.69	6.2	.32	2.9	.04	.3	O +	Whole Blood
0.0714	NonReac	1332	81	534	50.2849	M				9.18	215	100.3	46.1	15	5.71	62.3	2.5	27.2	.64	7	.3	3.2	.03	.3	O +	Whole Blood
0.0735	NonReac	798	63	535	29.7452	F				5.64	333	92.1	42.6	13.5	2.95	52.4	2.22	39.4	.41	7.2	.03	.5	.03	.5	O +	Whole Blood
0.0828	NonReac	1669	91	535	30.274	F																			O +	Whole Blood
0.0811	NonReac	736	62	536	30.1534	M				9.58	313	87.4	44.7	14.6	5.34	55.8	3.52	36.8	.6	6.2	.1	1	.02	.2	O +	Whole Blood
0.0811	NonReac	1670	91	536	30.7096	M				10.17	329	83	44	14.5	6.15	60.5	3.34	32.8	.54	5.3	.13	1.3	.01	.1	O +	Whole Blood
0.0737	NonReac	624	59	537	46.9726	F				11.07	304	94.7	41.2	13.3	7.41	66.8	2.79	25.2	.66	6	.16	1.5	.05	.5	A +	Whole Blood
0.0742	NonReac	1253	77	537	47.3178	F				12.27	269	91.3	39.6	12.8	7.74	63.1	3.48	28.4	.84	6.8	.15	1.3	.06	.4	A +	Whole Blood
0.0758	NonReac	375	53	538	43.2603	M				9.64	209	90.4	47.4	15.6	5.06	52.5	3.68	38.2	.67	6.9	.19	2	.04	.4	A +	Whole Blood
0.0730	NonReac	912	66	538	43.5123	M				11.38	258	88.7	49.2	16.4	7.34	64.4	3.37	29.6	.54	4.8	.09	.8	.04	.4	A +	Whole Blood
150	Reac	2041	105	539	53.7151	F				5.56	246	87.1	41.9	14.3	3.12	56	1.94	35	.36	6.5	.11	1.9	.03	.6	A +	Convalescent plasma
147	Reac	2198	109	539	53.8027	F				6.49	296	89	44	15.6											A +	Convalescent plasma
0.0673	NonReac	1106	74	540	58.4	F				7.99	335	94.6	42.4	13.6	4.65	58.2	2.63	32.9	.62	7.7	.06	.8	.03	.4	O +	Platelet apheresis
0.0725	NonReac	1590	89	540	58.6849	F				6.92	310	89.8	39.4	12.8	4.03	58.2	2.28	32.9	.5	7.3	.09	1.3	.02	.3	O +	Platelet apheresis
0.0773	NonReac	706	61	541	37.0082	M				7.77	226	82.1	46.6	15.3	4.96	63.8	2.11	27.2	.53	6.8	.13	1.7	.04	.5	A +	Whole Blood
0.0745	NonReac	1162	75	541	37.2767	M				7.69	229	83.6	46.3	15	4.75	61.8	2.09	27.2	.69	9	.13	1.7	.03	.3	A +	Whole Blood
0.0798	NonReac	195	41	542	61.9397	F				8.54	212	92.7	46.3	15.1	5.07	59.4	2.67	31.2	.58	6.7	.19	2.3	.03	.4	A +	Whole Blood
0.0724	NonReac	606	59	542	62.2877	F				8.65	216	89.3	47.4	15.5											A +	Whole Blood
0.155	NonReac	491	55	543	47.6548	M				7.85	346	90.9	46.2	15.3	5.08	64.7	2.25	28.7	.43	5.5	.07	.9	.02	.2	A +	Whole Blood
0.151	NonReac	1406	84	543	48.2027	M				8.73	358	93.7	48	15.3	6.01	68.9	2.03	23.3	.54	6.1	.13	1.4	.02	.3	A +	Whole Blood
0.0766	NonReac	350	50	544	40.3699	F				6.58	262	90.6	45.7	14.2	4.18	63.4	1.76	26.8	.51	7.8	.1	1.5	.03	.5	O +	Whole Blood
0.0729	NonReac	1454	84	544	41.0219	F									4.39	57	2.6	33.7	.58	7.6	.07	1	.05	.7	O +	Whole Blood
0.0779	NonReac	663	60	545	44.9507	M				6.42	255	89.5	41.7	14	4.2	65.3	1.49	23.3	.36	5.6	.34	5.3	.03	.5	A +	Whole Blood
3.38	Reac	2310	112	545	45.9479	M				4.22	244	86.8	41.2	14.2	2.13	50.5	1.48	35.2	.33	7.8	.25	5.9	.03	.6	A +	Whole Blood
0.0734	NonReac	779	63	546	41.9205	F	211	949	85	11.22	252	93.3	43.7	14.4	7.33	65.3	3.23	28.8	.58	5.1	.05	.5	.03	.3	O +	Plasma apheresis
136	Reac	1974	102	546	42.6822	F				10.25	277	90.6	45.1	15.2	6.62	64.4	2.76	27	.75	7.4	.1	1	.02	.2	O +	Convalescent plasma
0.0816	NonReac	237	45	547	34.811	M				7.97	243	90.5	46.9	15.7	4.83	60.5	2.12	26.6	.73	9.2	.26	3.3	.03	.4	O +	Whole Blood
0.0787	NonReac	1338	81	547	35.5068	M				7.72	213	93	44.9	14.6	4.37	56.6	2.51	32.5	.65	8.4	.17	2.2	.02	.3	O +	Whole Blood
0.0806	NonReac	238	45	548	52.6548	M				6.38	259	85.3	43.1	14.4	2.92	45.8	2.74	42.9	.45	7	.24	3.8	.03	.5	A +	Whole Blood
0.0781	NonReac	587	58	548	52.9178	M	409	788	66	5.74	282	90.6	45.7	14.6	3.07	53.5	2.08	36.1	.39	6.9	.18	3.1	.02	.4	A +	Plasma apheresis
0.0758	NonReac	574	58	549	47.6521	M									4.72	55	3.31	38.6	.4	4.6	.12	1.4	.03	.4	O +	Whole Blood
0.0741	NonReac	1246	77	549	48.0192	M				8.52	255	88.4	48.5	16.2	4.75	55.8	3.25	38.1	.37	4.3	.12	1.4	.03	.4	O +	Whole Blood
0.0825	NonReac	400	54	550	49.411	M				6.34	166	96.1	46.7	15.3	3.1	48.9	2.58	40.8	.44	6.9	.18	2.8	.04	.6	O +	Whole Blood
0.0892	NonReac	1352	82	550	49.9562	M				8.49	169	93.9	46	15.3	4.32	50.9	3.41	40.2	.55	6.5	.17	2	.04	.4	O +	Whole Blood
103	Reac	2118	108	551	45.4603	M				6.59	231	82.7	44.9	15.4	2.34	35.5	3.5	53.1	.49	7.4	.21	3.2	.05	.8	A +	Convalescent plasma
49.8	Reac	2393	114	551	45.5753	M				5.62	206	82.6	41.8	14.3	2.24	39.7	2.8	49.7	.41	7.4	.14	2.6	.03	.6	A +	Convalescent plasma
0.0844	NonReac	123	36	552	50.3507	F									4.51	60.6	2.47	33.3	.32	4.4	.1	1.3	.03	.4	O +	Whole Blood
0.0734	NonReac	1634	90	552	51.3863	F									4.6	58.8	2.64	33.7	.46	5.9	.09	1.2	.03	.4	O +	Whole Blood
146	Reac	2206	110	552	51.7589	F	154	735	210	4.98	194	88	43.8	14.6	2.78	55.6	1.78	35.8	.31	6.3	.08	1.7	.03	.6	O +	Convalescent plasma
0.0687	NonReac	1226	77	553	62.2247	F				9.78	184	85.5	43.3	13.8	6.28	64.1	2.85	29.2	.4	4.1	.22	2.3	.03	.3	O +	Whole Blood
0.0770	NonReac	1839	95	553	62.5671	F				9.81	183	84.8	43.2	14	6.4	65.2	2.59	26.4	.54	5.5	.25	2.6	.03	.3	O +	Whole Blood
0.0981	NonReac	221	43	554	33.9781	F				5.92	232	82.7	37.1	11.8	3.61	60.9	1.8	30.4	.35	6	.11	1.9	.05	.8	O +	Whole Blood
0.0985	NonReac	1365	82	554	34.726	F				4.1	196	83.5	37.5	11.8	2.26	55.1	1.44	35.1	.25	6	.11	2.8	.04	1	O +	Whole Blood
0.0719	NonReac	1092	73	555	59.3342	M				5.58	224	92.9	47.4	15.4	3.19	57.1	1.45	26	.66	11.8	.2	3.6	.08	1.5	B -	Whole Blood
113	Reac	2101	107	555	59.989	M				5.86	215	89.7	47	16.3	3.61	61.8	1.36	23.2	.52	8.9	.3	5	.07	1.1	B -	Convalescent plasma
0.0825	NonReac	239	45	556	48.7233	F				4.28	229	95.4	40.4	12.9	2.2	51.4	1.56	36.7	.35	8.1	.14	3.2	.03	.6	A -	Whole Blood
0.0784	NonReac	780	63	556	49.0685	F				4.47	236	90.3	38.3	12.2	2.54	56.7	1.49	33.4	.31	6.9	.11	2.5	.02	.5	A -	Whole Blood
0.0813	NonReac	63	30	557	49.8301	M	335	733	58	5.87	191	88	47.6	15.2	3.91	66.4	1.4	23.9	.5	8.6	.03	.6	.03	.5	B +	Plasma apheresis
0.0855	NonReac	222	43	557	50.0822	M				8.29	200	88.6	48.6	16.1	5.49	66	2.05	24.8	.68	8.2	.05	.7	.02	.3	B +	Plasma apheresis
0.0753	NonReac	844	65	557	50.4986	M									5.06	70	1.56	21.5	.54	7.5	.03	.4	.04	.6	B +	Whole Blood
0.0719	NonReac	279	46	558	48.5123	M				9.66	274	73.8	41.3	13.4	5.12	53	3.4	35.2	.71	7.4	.38	3.9	.05	.5	A -	Whole Blood
0.0839	NonReac	1504	87	558	49.2959	M				7.64	298	75	42.6	13.5	4.37	57.2	2.56	33.5	.47	6.2	.19	2.5	.05	.6	A -	Whole Blood
0.0835	NonReac	155	38	559	42.7452	M									3.79	64.7	1.63	27.8	.31	5.4	.08	1.4	.04	.7	A +	Whole Blood
0.0775	NonReac	664	60	559	43.1616	M				5.45	218	83.9	46.6	15.5	2.98	54.8	1.95	35.9	.4	7.3	.08	1.4	.04	.6	A +	Plasma apheresis
0.0672	NonReac	7	29	560	51.811	M	238	704	151	8.46	244	86.1	43.2	14.7	6.07	71.8	1.71	20.2	.55	6.5	.11	1.3	.02	.2	A -	Platelet apheresis
0.0776	NonReac	1010	70	560	52.5945	M				8.23	237	84.5	43.5	15.1	5.82	70.7	1.75	21.3	.49	5.9	.15	1.9	.02	.2	A -	Platelet apheresis
0.0754	NonReac	551	57	561	56.7699	M	434	1170	82	6.71	256	90.6	46.7	14.9	3.7	55.1	2.26	33.7	.42	6.3	.31	4.6	.02	.3	O +	Plasma apheresis
0.0804	NonReac	1481	86	561	57.3205	M				6.89	232	92.5	46.7	15.1	4.16	60.4	2.15	31.2	.39	5.6	.18	2.6	.01	.2	O +	Whole Blood
0.0793	NonReac	534	57	562	53.3644	M				6.63	182	84.2	41.7	13.9	3.77	56.9	2.28	34.5	.39	5.9	.16	2.3	.03	.4	B +	Whole Blood
0.0737	NonReac	1079	73	562	53.6685	M				6.84	180	84.4	39.9	13.2	3.77	55	2.51	36.6	.41	6.1	.13	2	.02	.3	B +	Whole Blood
0.0881	NonReac	645	60	563	31.5479	M				5.6	239	87.5	44	15.2	2.7	48.2	2.27	40.7	.48	8.6	.12	2.1	.03	.4	A +	Platelet apheresis
0.0876	NonReac	853	65	563	31.6493	M				5.72	282	85.3	47	16.6	2.97	51.9	2.18	38.2	.44	7.7	.09	1.5	.04	.7	A +	Platelet apheresis
61.1	Reac	978	70	564	39.8027	M	147	982	139	6.54	197	90.6	49.3	16.2	3.34	51	2.56	39.2	.4	6.1	.2	3.1	.04	.6	O -	Laboratorio de Referencia
61.8	Reac	1011	70	564	39.811	M	135	934	124	5.87	198	89.4	47.2	15.7	2.83	48.2	2.44	41.6	.39	6.6	.16	2.7	.05	.9	O -	Convalescent plasma
90.8	Reac	1435	84	564	40.0795	M				8.13	211	92.8	51	16.8	4.51	55.5	2.94	36.1	.51	6.3	.13	1.6	.04	.5	O -	Whole Blood
120	Reac	2170	109	564	40.5507	M	132	1004	99	7.38	211	91.6	48.1	16.6	4.32	58.6	2.43	32.9	.5	6.8	.08	1	.05	.7	O -	Pre-Cualif. Covid-19
127	Reac	2225	110	564	40.5753	M				8.28	212	90.9	48.7	16.8	5.27	63.7	2.38	28.7	.5	6	.08	1	.05	.6	O -	Convalescent plasma
0.0682	NonReac	492	55	565	40.2904	M				4.97	249	94.2	48.7	15.9	2.4	48.2	2.01	40.6	.34	6.8	.21	4.2	.01	.2	A +	Platelet apheresis
0.0731	NonReac	913	66	565	40.5041	M				5.59	206	93.1	47.4	15.6	2.66	47.5	2.35	42	.42	7.6	.15	2.7	.01	.2	A +	Platelet apheresis
8.95	Reac	1952	102	566	38.9452	M				7.26	181	90.4	47.1	16.3	4.56	63.1	2.11	29	.45	6.2	.11	1.4	.03	.3	O +	Convalescent plasma
9.08	Reac	2128	108	566	39.0575	M	244	977	88	6.51	186	90.5	46	16.1	3.79	58.3	1.99	30.6	.43	6.5	.27	4.1	.03	.5	O +	Convalescent plasma
0.0724	NonReac	823	64	567	30.2658	M				5.69	307	89.1	47.3	15.8	2.7	47.4	2.42	42.6	.44	7.7	.09	1.6	.04	.7	O +	Whole Blood
2.04	Reac	1984	103	567	31.0137	M				6.36	311	88.2	43.8	15.1	3.62	56.9	2.09	32.9	.43	6.8	.15	2.3	.07	1.1	O +	Convalescent plasma
161	Reac	2092	107	568	42.9753	F	311	1093	94	7.86	322	90.5	42.1	14.3	5.19	66.1	2.14	27.2	.31	3.9	.13	1.6	.09	1.2	A +	Convalescent plasma
214	Reac	2405	114	568	43.1096	F				7.77	430	91.3	42.2	14.3	4.18	53.8	2.87	36.9	.38	4.9	.29	3.7	.05	.7	A +	Convalescent plasma
0.0724	NonReac	689	61	569	49.4137	M				5.29	285	80	45.5	14.2											A +	Whole Blood
0.0768	NonReac	1542	88	569	49.9315	M				5.18	280	75.9	46.3	14.9	3.17	61.2	1.31	25.4	.44	8.4	.2	3.8	.06	1.2	A +	Whole Blood
95.5	Reac	2093	107	570	29.8904	F	265	1349	109	5.48	261	92.4	43.6	14.6	2.75	50.2	2.26	41.2	.2	3.7	.21	3.9	.06	1	O +	Convalescent plasma
73.7	Reac	2207	110	570	29.9452	F				7.01	308	96.1	42.1	13.9	5.03	71.7	1.47	21	.33	4.8	.13	1.8	.05	.7	O +	Whole Blood
18.8	Reac	1910	100	571	30.1726	F	259	1343	182	9.51	382	75.7	44	14.4	5.82	61.1	2.94	30.9	.49	5.2	.18	1.9	.08	.9	A +	Convalescent plasma
15.6	Reac	2042	105	571	30.2685	F				9.43	347	74.1	39.6	13.3	6.26	66.4	2.48	26.3	.52	5.5	.12	1.3	.05	.5	A +	Convalescent plasma
0.0752	NonReac	768	62	572	31.2164	F				4.71	283	89	43.2	13.6	2.55	54.2	1.58	33.5	.37	7.8	.18	3.9	.03	.6	A -	Whole Blood
0.0782	NonReac	1395	83	572	31.6137	F				6.48	261	86.2	39.6	12.6	3.55	54.8	2.17	33.4	.49	7.6	.23	3.5	.04	.7	A -	Whole Blood
0.0728	NonReac	955	68	573	58.4411	M				6.27	236	89.8	49.4	16.4	4.28	68.2	1.65	26.3	.28	4.5	.04	.7	.02	.3	A +	Whole Blood
0.0795	NonReac	1346	82	573	58.7014	M				7.96	280	90.2	45.7	15	5.47	68.8	1.63	20.4	.62	7.8	.18	2.3	.06	.7	A +	Whole Blood
0.0823	NonReac	262	45	574	30.8137	F									5.38	62.6	2.71	31.6	.44	5.1	.03	.4	.02	.3	A -	Whole Blood
0.0757	NonReac	799	63	574	31.1589	F									5.62	67.7	2.18	26.2	.4	4.8	.09	1	.03	.3	A -	Whole Blood
0.0819	NonReac	77	35	575	36.2822	M				7.74	244	91.2	44.2	14.9	4.43	57.2	2.65	34.3	.53	6.8	.1	1.3	.03	.4	O +	Whole Blood
0.0755	NonReac	754	62	575	36.811	M				6.61	283	91.2	47.4	16.2	3.15	47.7	2.73	41.3	.46	6.9	.24	3.7	.03	.4	O +	Whole Blood
0.0672	NonReac	948	68	576	38.7589	M				7.17	212	85	44.2	15	4.49	62.5	2.04	28.4	.43	6.1	.19	2.7	.02	.3	B +	Whole Blood
0.0706	NonReac	2226	110	576	39.5644	M				7.63	218	83.1	46.1	15.5	4.23	55.2	2.23	29.3	.55	7.3	.58	7.7	.04	.5	B +	Convalescent plasma
0.0707	NonReac	914	66	577	37.9205	M				4.11	177	87.8	46.8	15.7	2.34	57.1	1.34	32.5	.36	8.7	.05	1.2	.02	.5	A -	Whole Blood
0.0893	NonReac	1728	93	577	38.4274	M				5.66	166	87.2	46.3	15.7	3.18	56.1	1.9	33.6	.52	9.2	.04	.7	.02	.4	A -	Whole Blood
0.0727	NonReac	8	29	578	35.2877	M				7.76	210	98.3	42.7	14.1	4.43	57.1	2.7	34.8	.46	5.9	.13	1.7	.04	.5	O +	Whole Blood
0.0790	NonReac	376	53	578	35.7452	M				7.36	243	94.7	40.2	13.4	4.56	62	2.34	31.8	.4	5.4	.03	.4	.03	.4	O +	Whole Blood
0.0781	NonReac	166	39	579	33.4438	M				9.79	294	85.8	46.5	15.6	5.54	56.6	3.72	38	.46	4.7	.05	.5	.02	.2	O +	Whole Blood
0.0747	NonReac	707	61	579	33.8658	M				9.41	295	84.5	46.2	15.7											O +	Whole Blood
118	Reac	1763	93	580	50.7507	M				7.18	227	93.5	44.6	15.2	4.8	66.9	1.7	23.6	.47	6.5	.17	2.4	.04	.6	O +	Plasma apheresis
61.4	Reac	1937	101	580	50.9041	M	151	802	44	5.94	246	93.7	47.8	16.3	3.52	59.1	1.79	30.2	.34	5.8	.25	4.2	.04	.7	O +	Convalescent plasma
52.3	Reac	2076	106	580	51.0027	M				5.8	216	82.2	42.8	16.9	3.72	64.1	1.4	24.1	.43	7.4	.22	3.8	.03	.6	O +	Convalescent plasma
34.4	Reac	2265	111	580	51.0959	M				5.37	208	91.1	46	15.9	3.14	58.5	1.68	31.3	.32	6	.17	3.1	.06	1.1	O +	Convalescent plasma
139	Reac	1957	102	581	40.5863	M				5.52	235	102.3	45.7	14.9	2.8	50.6	2.26	40.9	.39	7.1	.05	1	.02	.4	O +	Convalescent plasma
79.5	Reac	2406	114	581	40.811	M				5.67	224	98.5	45.3	15	2.94	51.8	2.34	41.3	.33	5.9	.05	.8	.01	.2	O +	Convalescent plasma
0.0745	NonReac	897	66	582	41.4356	M				7.28	303	88.8	44.6	14.6	3.82	52.4	2.54	35	.56	7.6	.31	4.3	.05	.7	O +	Whole Blood
0.0788	NonReac	1320	80	582	41.7041	M				6.89	274	89.5	44.2	14.5	3.98	57.9	2.18	31.6	.46	6.7	.23	3.3	.04	.5	O +	Whole Blood
0.0684	NonReac	923	67	583	36.1671	F				10.74	327	91.4	41.6	13.7	6.62	61.6	3.32	30.9	.53	5	.22	2	.05	.5	A -	Whole Blood
0.0789	NonReac	1671	91	583	36.6329	F				9.98	310	92.4	41.5	13.6	6.4	64.2	2.77	27.7	.68	6.8	.1	1	.03	.3	A -	Whole Blood
0.0751	NonReac	737	62	584	58.1315	F				5.85	242	93.9	39.4	12.2	3.28	56	2.06	35.3	.33	5.6	.13	2.2	.05	.9	A +	Platelet apheresis
0.0730	NonReac	898	66	584	58.2082	F	194	934	93	6.62	213	89.6	40.1	12.7	3.96	59.6	2.07	31.3	.4	6.1	.14	2.2	.05	.8	A +	Platelet apheresis
0.0744	NonReac	1227	77	584	58.4164	F				7.14	278	88.7	39.8	12.7	4.19	58.7	2.38	33.2	.39	5.5	.13	1.9	.05	.7	A +	Platelet apheresis
0.0763	NonReac	377	53	585	32.6329	M	238	982	56	6.01	217	87.2	47.9	15.9	3.35	55.6	2.12	35.2	.36	6.1	.16	2.7	.02	.4	O +	Plasma apheresis
0.0713	NonReac	1052	71	585	32.9808	M				4.29	207	92.7	49.6	15.6	2.29	53.5	1.62	37.7	.23	5.3	.14	3.2	.01	.3	O +	Whole Blood
0.0865	NonReac	416	54	586	33.8932	M				7.76	241	84.9	44.2	15.1	4.33	55.8	2.55	32.8	.48	6.2	.37	4.8	.03	.4	A +	Whole Blood
0.0899	NonReac	1265	78	586	34.3534	M				6.46	220	84.2	43.5	15	2.72	42.2	2.99	46.2	.41	6.4	.31	4.8	.03	.4	A +	Whole Blood
0.0772	NonReac	332	49	587	45.3096	M				5.74	280	87.2	43.5	14.8	2.77	48.3	2.44	42.4	.34	6	.16	2.8	.03	.5	A +	Platelet apheresis
0.0770	NonReac	535	57	587	45.463	M				6.38	268	89.6	46.4	15.2	3.27	51.1	2.45	38.5	.32	5.1	.3	4.7	.04	.6	A +	Platelet apheresis
0.0681	NonReac	915	66	587	45.6438	M				7.01	304	87.6	46.9	15.6	3.68	52.6	2.52	36	.5	7.1	.27	3.8	.04	.5	A +	Platelet apheresis
0.0735	NonReac	1190	76	587	45.8274	M				7.15	285	85.1	42.3	14.4	3.5	48.9	2.83	39.6	.48	6.7	.3	4.2	.04	.6	A +	Platelet apheresis
0.0807	NonReac	536	57	588	36.6877	M				4.66	253	92.7	45.5	14.8	2.84	60.7	1.23	26.5	.37	8	.18	3.9	.04	.9	O +	Whole Blood
0.0861	NonReac	1505	87	588	37.2603	M				7.33	254	89	46.7	15.4	4.13	56.3	2.12	28.9	.58	7.9	.47	6.4	.03	.5	O +	Whole Blood
0.0817	NonReac	837	64	589	55.326	F				6.85	244	100.3	46.8	14.8	4.11	60	2.12	30.9	.48	7	.11	1.6	.03	.5	A +	Platelet apheresis
0.0732	NonReac	1107	74	589	55.5178	F				5.01	216	97.6	42.5	13.8	3.04	60.7	1.51	30.2	.39	7.7	.04	.8	.03	.6	A +	Platelet apheresis
0.0704	NonReac	1266	78	589	55.5918	F				5.44	227	101.2	45.2	14.3	3.31	61	1.6	29.4	.47	8.6	.04	.7	.02	.3	A +	Platelet apheresis
0.0765	NonReac	738	62	590	35.9671	M				9.51	234	98	44.3	14.8	4.82	50.7	3.98	41.8	.37	3.9	.3	3.1	.04	.5	A +	Whole Blood
0.0755	NonReac	1126	74	590	36.2027	M				8.55	212	94	42.6	14.6	3.75	43.9	4.1	47.9	.35	4.1	.31	3.6	.04	.5	A +	Whole Blood
89.9	Reac	1860	95	591	55.7534	F	165	1295	94	5.06	255	90.7	45.7	14.8	2.95	58.2	1.62	32.1	.4	7.9	.07	1.4	.02	.4	A +	Convalescent plasma
57.4	Reac	1933	101	591	55.8685	F	163	1325	91	4.23	245	88	43.5	14.6	2.11	49.8	1.65	39	.39	9.2	.06	1.5	.02	.5	A +	Convalescent plasma
46.0	Reac	2135	108	591	56.0027	F				5.84	246	87.7	46.3	15.6	3.36	57.3	1.95	33.4	.41	7.1	.09	1.6	.03	.6	A +	Convalescent plasma
33.7	Reac	2407	114	591	56.1151	F				7.68	260	85.8	47.9	16.4	5.12	66.7	2.01	26.2	.43	5.5	.08	1.1	.04	.5	A +	Convalescent plasma
0.0768	NonReac	294	48	592	54.1973	M				6.53	363	92.9	46.4	15.4	4.18	63.9	1.96	30.1	.34	5.3	.02	.2	.03	.5	A +	Whole Blood
0.0700	NonReac	1108	74	592	54.6959	M				5.9	384	91.6	45.3	15.1											A +	Whole Blood
0.0774	NonReac	739	62	593	47.2384	M				5.78	170	93.2	43.8	14.6	3	51.9	2.31	40	.3	5.1	.14	2.4	.03	.6	A +	Whole Blood
0.0785	NonReac	1621	90	593	47.7753	M				5.58	175	90.3	44.8	15.1	2.77	49.7	2.3	41.2	.35	6.2	.13	2.4	.03	.5	A +	Whole Blood
0.0794	NonReac	64	30	594	28.6	M				4.22	199	89.6	41.8	13.6	2.08	49.2	1.6	37.8	.32	7.6	.2	4.8	.02	.6	A +	Whole Blood
0.0973	NonReac	525	56	594	29.1014	M				3.94	231	90.7	44.2	14.3	1.93	48.9	1.59	40.7	.33	8.3	.07	1.7	.02	.4	A +	Plasma apheresis
0.0878	NonReac	665	60	594	29.1753	M				5.08	264	89.1	46	15.1	2.73	53.6	1.77	34.9	.49	9.7	.06	1.2	.03	.6	A +	Whole Blood
42.7	Reac	1870	96	595	44.1288	F	169	824	187	7.57	250	90.2	41.9	13.9	4.38	57.8	2.47	32.7	.57	7.5	.12	1.6	.03	.4	A +	Convalescent plasma
29.5	Reac	1924	101	595	44.2192	F	163	804	187	5.47	242	90.3	40.3	13.2	2.95	53.9	1.99	36.4	.44	8	.07	1.3	.02	.4	A +	Convalescent plasma
26.9	Reac	2114	107	595	44.3452	F				7.33	261	89.1	41.9	14	4.14	56.5	2.55	34.7	.51	7	.1	1.3	.03	.5	A +	Convalescent plasma
18.4	Reac	2311	112	595	44.4356	F				6.88	236	85.8	39	13.4	3.45	50	2.86	41.5	.47	6.9	.07	1.1	.03	.5	A +	Convalescent plasma
0.0784	NonReac	428	54	596	64.4192	M									6.37	63.3	2.54	25.3	.71	7.1	.39	3.9	.04	.4	O +	Whole Blood
0.0731	NonReac	1143	75	596	64.8164	M				8.22	179	88.6	53.1	16.7	5.03	61.1	2.18	26.5	.53	6.5	.44	5.4	.04	.5	O +	Whole Blood
66.3	Reac	1482	86	597	29.8521	F				9.05	322	92.7	42.9	14.3	4.29	47.4	4.1	45.4	.41	4.5	.22	2.4	.03	.3	A +	Whole Blood
40.2	Reac	1864	95	597	30.0274	F				9.03	284	91.9	40.4	13.4	4.44	49.2	3.89	43	.45	5	.23	2.5	.02	.3	A +	Whole Blood
28.0	Reac	2119	108	598	55.9836	M	82	836	93	7.25	209	90.7	45.1	15.5	5.27	72.9	1.41	19.4	.45	6.1	.08	1.1	.04	.5	O +	Convalescent plasma
28.6	Reac	2297	112	598	56.063	M				6.4	219	88.8	45.3	15.3	4.44	69.3	1.42	22.2	.42	6.6	.1	1.5	.02	.4	O +	Convalescent plasma
0.0864	NonReac	333	49	599	46.9397	M				5.76	276	83.7	49.5	16.8	3.07	53.3	2.02	35.1	.41	7.2	.17	2.9	.09	1.5	O +	Whole Blood
0.0814	NonReac	1742	93	599	47.7836	M				6.03	286	86	47.3	16	3.92	65	1.71	28.4	.28	4.6	.04	.6	.08	1.4	O +	Whole Blood
0.0799	NonReac	378	53	600	56.474	M				9.56	266	89.9	47.8	16.2	5.21	54.5	3.54	37	.68	7.1	.1	1.1	.03	.3	A -	Whole Blood
0.0712	NonReac	1562	88	600	57.1452	M				7.61	268	87.8	47.5	16.6	3.67	48.2	3.33	43.8	.46	6	.12	1.6	.03	.4	A -	Whole Blood
78.3	Reac	1039	71	601	50.0274	M	172	1036	177	6.38	234	87.8	47.1	15	4.19	65.8	1.58	24.7	.53	8.3	.07	1	.01	.2	O -	Laboratorio de Referencia
120	Reac	2171	109	601	50.7507	M	155	978	165	6.49	279	85.4	42	13.6	3.82	58.9	2.09	32.2	.49	7.6	.07	1	.02	.3	O -	Pre-Cualif. Covid-19
99.1	Reac	2237	110	601	50.7781	M				6.51	274	82.9	42	13.7	3.9	60.1	2.13	32.7	.39	5.9	.08	1.2	.01	.1	O -	Convalescent plasma
39.7	Reac	1990	103	602	46.5699	M				4.33	253	83.2	40.8	13.4	1.79	41.4	1.78	41.2	.4	9.1	.31	7.1	.05	1.2	A +	Convalescent plasma
37.3	Reac	2147	108	602	46.6685	M				3.9	295	86.8	41.5	13.6	1.7	43.6	1.66	42.4	.35	9.1	.15	3.9	.04	1	A +	Convalescent plasma
22.8	Reac	2360	113	602	46.7616	M				5.41	292	86.4	42.9	14	2.89	53.5	1.77	32.6	.44	8.1	.27	5.1	.04	.7	A +	Convalescent plasma
9.68	Reac	2019	104	603	40.8685	M	270	1271	83	6.78	229	87.8	45.8	15.5	3.56	52.4	2.4	35.5	.4	5.9	.37	5.5	.05	.7	B +	Convalescent plasma
11.1	Reac	2219	110	603	40.9863	M				5.29	236	89.6	45.7	15.4	2.48	46.7	2.1	39.7	.36	6.9	.31	5.9	.04	.8	B +	Convalescent plasma
0.0725	NonReac	1308	80	604	47.4685	M				6.07	248	87.7	44.3	13.6	3.18	52.4	2.08	34.3	.42	6.9	.37	6.1	.02	.3	O +	Platelet apheresis
0.0810	NonReac	1436	84	604	47.5534	M				5.9	272	88.9	49	14.8	2.75	46.6	2.4	40.9	.4	6.7	.31	5.2	.04	.6	O +	Platelet apheresis
139	Reac	1114	74	605	29.4849	M				7.67	270	83.5	43.1	14.4	4.81	62.7	1.96	25.6	.5	6.5	.37	4.8	.03	.4	O +	Whole Blood
105	Reac	1635	90	605	29.7945	M				8.98	263	81.3	42.2	14.3	5.8	64.6	2.05	22.9	.48	5.3	.62	6.9	.03	.3	O +	Whole Blood
0.0805	NonReac	107	36	606	50.5452	M	331	1222	69	6.57	338	87.4	48.6	15.5	3.95	60.3	1.68	25.5	.63	9.6	.29	4.3	.02	.3	O +	Platelet apheresis
0.0842	NonReac	1685	91	606	51.611	M				6.26	325	80	46	15	3.74	59.7	2.03	32.5	.41	6.6	.06	.9	.02	.3	O +	Whole Blood
0.0754	NonReac	575	58	607	28.1699	M				5.75	146	91.2	43.1	14.8	3.84	66.9	1.41	24.5	.38	6.6	.09	1.5	.03	.5	O +	Whole Blood
0.0751	NonReac	1526	87	607	28.7233	M				7.99	202	91.5	46.2	15.7	5.16	64.5	1.9	23.8	.6	7.5	.31	3.9	.02	.3	O +	Whole Blood
0.0796	NonReac	91	35	608	52.3123	F									3.37	53.3	2.38	37.8	.28	4.5	.25	4	.02	.4	O +	Whole Blood
0.0696	NonReac	1093	73	608	53.0384	F				5.99	206	90.9	41.2	13.6	3.04	50.8	2.28	38	.48	8	.17	2.9	.02	.3	O +	Whole Blood
0.0750	NonReac	451	55	609	56.7479	F				6.73	265	91.3	48	15.6	4.04	60.1	2.27	33.6	.32	4.7	.07	1.1	.03	.5	B +	Plasma apheresis
0.0737	NonReac	880	66	609	56.9616	F									3.88	52.1	3.03	40.7	.42	5.6	.09	1.2	.03	.4	B +	Whole Blood
0.0746	NonReac	1267	78	609	57.1918	F				4.79	235	90	46.9	15.1	2.46	51.4	2.06	43	.19	4	.05	1	.03	.6	B +	Whole Blood
0.0727	NonReac	1506	87	610	47.2548	F				7.06	288	83.4	42.5	13.9	4.67	66.1	1.82	25.8	.48	6.8	.06	.8	.03	.5	A +	Whole Blood
48.1	Reac	2120	108	610	47.6575	F	304	1281	124	5.38	256	89.2	46.8	15.2	3.42	63.6	1.49	27.8	.36	6.6	.09	1.6	.02	.4	A +	Convalescent plasma
2.23	Reac	1022	70	611	37.5342	M				5.92	179	88.9	39.8	13	3.61	61	1.93	32.6	.25	4.2	.11	1.9	.02	.3	B +	Whole Blood
1.82	Reac	1885	98	611	38.0603	M	231	947	58	7.5	264	84.4	43	15.1	4.54	60.6	2.42	32.3	.38	5	.13	1.7	.03	.4	B +	Convalescent plasma
0.160	NonReac	156	38	612	45.9753	F				6.28	173	92.2	39.6	12.4	2.9	46.1	2.54	40.4	.53	8.4	.29	4.7	.02	.4	O -	Whole Blood
3.13	Reac	2254	111	612	47.3671	F	320	1251	78	6.48	183	89.5	41.3	13.6	3.27	50.5	2.17	33.5	.48	7.4	.54	8.3	.02	.3	O -	Convalescent plasma
0.0766	NonReac	196	41	613	52.9753	F				7.68	266	92.2	42.1	14.1	4.77	62	2.17	28.3	.64	8.3	.08	1.1	.02	.3	O +	Whole Blood
0.0766	NonReac	718	62	613	53.3781	F				7.39	262	91.2	43.1	14.4	4.62	62.4	2.1	28.4	.54	7.4	.1	1.4	.03	.4	O +	Whole Blood
0.0802	NonReac	1743	93	613	53.9726	F				6.77	255	91.5	41.9	14.5	3.94	58.4	2.18	32.2	.48	7	.14	2	.03	.4	O +	Whole Blood
0.0742	NonReac	471	55	614	31.4767	M				8.1	276	91.6	45.3	15.2	4.35	53.6	3.09	38.2	.47	5.9	.14	1.7	.05	.6	O -	Whole Blood
0.0693	NonReac	1069	72	614	31.811	M				7.44	261	89.8	48.9	16.9	4.52	60.9	2.34	31.4	.44	5.9	.1	1.3	.04	.5	O -	Whole Blood
20.5	Reac	2094	107	615	36.263	M	285	1145	60	8.45	178	86.7	40.5	14	5.51	65.1	2.48	29.4	.37	4.4	.07	.8	.02	.3	A +	Convalescent plasma
12.1	Reac	2419	114	615	36.4	M				11.6	204	87.3	40.7	14.1	6.18	53.3	4.59	39.6	.72	6.2	.1	.9	.01	0	A +	Convalescent plasma
192	Reac	1978	103	616	43.4877	F				6.09	331	85.4	47.3	15.2	3.68	60.4	1.86	30.6	.4	6.5	.13	2.1	.02	.4	A +	Convalescent plasma
192	Reac	2155	108	616	43.5945	F				5.66	303	84.4	43.5	14.2	3.29	58	1.81	32.1	.38	6.6	.16	2.9	.02	.4	A +	Convalescent plasma
214	Reac	1953	102	617	25.2767	M				6.16	209	90.3	49.5	17.1	3.76	61.1	1.86	30.2	.41	6.6	.1	1.6	.03	.5	A +	Convalescent plasma
155	Reac	2181	109	617	25.4082	M				6.5	222	90.5	49.2	16.9	3.76	57.7	2.08	32	.53	8.2	.09	1.4	.04	.7	A +	Convalescent plasma
0.0732	NonReac	43	30	618	40.4438	M				8.19	237	94.1	48.9	16	5.76	70.4	1.8	22	.39	4.8	.21	2.5	.03	.3	A +	Whole Blood
0.0768	NonReac	308	48	618	40.7945	M				7.16	259	90	47.3	15.8	4.24	59.3	2.17	30.3	.42	5.9	.29	4	.04	.5	A +	Whole Blood
45.7	Reac	2061	106	619	36.4521	F				12.93	287	96.7	45.1	14.7	10.49	81.2	1.62	12.5	.7	5.4	.07	.5	.05	.4	A +	Convalescent plasma
49.2	Reac	2298	112	619	36.5671	F				8.76	287	94	44.5	14.9	5.38	61.5	2.64	30.1	.51	5.8	.16	1.8	.07	.8	A +	Convalescent plasma
0.0666	NonReac	881	66	620	31.9425	F									6.51	59.1	3.06	27.8	.58	5.3	.78	7.1	.08	.7	A +	Whole Blood
0.0817	NonReac	1228	77	620	32.1534	F				9.85	260	91.7	37.9	12.5	5.71	58	2.91	29.5	.46	4.6	.68	6.9	.09	1	A +	Whole Blood
0.0769	NonReac	472	55	621	41.5014	M				7.18	276	75.4	44.5	14	4.07	56.7	2.55	35.5	.44	6.1	.09	1.2	.03	.5	A +	Plasma apheresis
0.0769	NonReac	1652	91	621	42.1918	M				9.82	250	74.7	46.3	14.8	5.83	59.4	3.24	33	.62	6.3	.09	.9	.04	.4	A +	Plasma apheresis
0.259	NonReac	176	41	622	30.0082	M				5.39	160	98.6	45.1	14.9	2.29	42.5	2.46	45.7	.46	8.6	.15	2.7	.03	.5	O +	Whole Blood
53.2	Reac	1043	71	622	30.5945	M				9.22	176	96.1	44.5	14.9	5.77	62.5	2.7	29.3	.62	6.8	.1	1.1	.03	.3	O +	Whole Blood
41.3	Reac	2136	108	623	60.2603	F	284	1206	119	6.71	264	96	43.9	14.3	3.72	55.5	2.37	35.3	.46	6.9	.12	1.8	.04	.5	AB	Convalescent plasma
35.6	Reac	2220	110	623	60.2959	F				7.14	271	93.9	43.1	13.8	4.06	56.8	2.47	34.7	.42	5.9	.14	1.9	.05	.7	AB	Convalescent plasma
0.0733	NonReac	596	59	624	50.7068	F				6.9	199	102	43.2	14	4.29	62.2	1.92	27.8	.38	5.6	.28	4	.03	.4	A +	Whole Blood
0.0757	NonReac	1840	95	624	51.3973	F				7.65	185	101.8	42	13.8	4.78	62.5	2.05	26.7	.47	6.2	.3	3.9	.05	.7	A +	Whole Blood
0.0800	NonReac	838	64	625	51.5507	M				4.4	254	93	46.6	15.5	2.71	61.6	1.08	24.6	.29	6.6	.24	5.4	.08	1.8	O +	Whole Blood
0.0722	NonReac	1507	87	625	51.9863	M				4.07	233	86.8	44	15.1	2.36	58.2	1.22	29.9	.25	6.1	.18	4.3	.06	1.5	O +	Whole Blood
0.0856	NonReac	92	35	626	43.0521	M	218	1015	116	6.44	212	90	47.6	15.1	4.54	70.4	1.46	22.7	.3	4.6	.12	1.9	.02	.4	B +	Plasma apheresis
0.0826	NonReac	1483	86	626	44.0301	M				5.77	220	88.6	49.1	15.9	3.64	63	1.69	29.4	.32	5.5	.1	1.7	.02	.4	B +	Plasma apheresis
0.0733	NonReac	868	65	627	30.3671	M				4.69	241	88.8	45.6	15.4	2.68	57.1	1.62	34.7	.27	5.7	.09	1.9	.03	.6	O +	Platelet apheresis
0.0778	NonReac	1591	89	627	30.8219	M	158	1069	65	4.64	274	88.1	44.7	15.4	2.73	58.7	1.5	32.2	.3	6.6	.08	1.8	.03	.7	O +	Platelet apheresis
0.0763	NonReac	1764	93	627	30.9041	M				5.41	265	87.6	44.9	15.4	3.08	56.8	1.97	36.4	.25	4.6	.08	1.6	.03	.6	O +	Platelet apheresis
0.0789	NonReac	317	48	628	35.3973	M				3.9	178	94.9	47.3	15.7	2.16	55.3	1.36	34.8	.29	7.3	.08	2.2	.01	.4	O -	Whole Blood
0.0777	NonReac	1023	70	628	35.8192	M				4.82	171	93.6	49.8	16.3	2.64	54.8	1.73	35.8	.36	7.5	.08	1.7	.01	.2	O -	Whole Blood
0.0761	NonReac	1333	81	629	36.7342	M				6.75	204	90.1	47.1	15.9	3.98	58.9	2.25	33.3	.3	4.5	.19	2.8	.03	.5	A -	Whole Blood
0.0777	NonReac	1653	91	629	36.926	M				6.63	222	90.1	48	16.4	3.83	57.8	2.26	34.1	.3	4.5	.19	2.9	.05	.7	A -	Whole Blood
0.0666	NonReac	1309	80	630	46.6411	M				9.63	208	101.1	53.3	17.1	5.59	58	2.88	30	.69	7.2	.42	4.3	.05	.5	A +	Whole Blood
0.0692	NonReac	1841	95	630	46.9288	M				10.68	215	96.4	52.4	17.3	5.47	51.2	3.93	36.8	.77	7.2	.45	4.2	.06	.6	A +	Whole Blood
43.0	Reac	2033	104	631	40.4603	M	207	806	348	4.52	190	91.3	47.1	16.2	2.48	54.9	1.74	38.6	.21	4.6	.08	1.8	.01	.1	AB	Convalescent plasma
54.1	Reac	2156	108	631	40.5452	M				5.05	198	90.3	47.1	16.5	2.69	53.3	1.97	39	.28	5.6	.1	1.9	.01	.2	AB	Convalescent plasma
39.5	Reac	2312	112	631	40.6164	M				7.62	189	89.1	46.1	16.1	5.81	76.2	1.38	18.2	.36	4.8	.06	.7	.01	.1	AB	Convalescent plasma
0.0684	NonReac	960	69	632	62.1753	M									1.96	44.1	1.9	42.6	.34	7.7	.23	5.2	.02	.4	O +	Whole Blood
0.0763	NonReac	1592	89	632	62.5616	M				4.63	201	87.2	41.2	13.9	2.26	48.7	1.55	33.6	.47	10.2	.33	7	.02	.5	O +	Whole Blood
0.0731	NonReac	1115	74	633	27.9753	M				3.65	168	86.9	42.8	14.9	1.88	51.3	1.43	39.2	.24	6.7	.09	2.5	.01	.3	A +	Platelet apheresis
0.0762	NonReac	1574	88	633	28.2466	M	161	962	170	5.84	181	88.5	47.7	16.3	2.97	50.9	2.45	42	.33	5.6	.07	1.2	.02	.3	A +	Plasma apheresis
0.0725	NonReac	9	29	634	56.2082	M				9.12	299	99.1	48.5	15.2	5.86	64.2	2.38	26.1	.6	6.6	.23	2.5	.05	.6	A +	Whole Blood
0.0741	NonReac	167	39	634	56.3973	M				8.69	314	97.8	47.3	15.2	5.19	59.8	2.54	29.2	.68	7.9	.22	2.5	.06	.6	A +	Whole Blood
0.0735	NonReac	1035	71	635	68.6301	F				7.15	226	88.2	43.5	14	4.5	63.1	2.02	28.2	.46	6.4	.15	2.1	.02	.2	O +	Whole Blood
0.0813	NonReac	1385	83	635	68.863	F				6.61	210	90.1	43	13.1	4.01	60.7	2.09	31.6	.38	5.7	.11	1.7	.02	.3	O +	Whole Blood
0.0716	NonReac	10	29	636	27.011	F				9.59	246	93	42.5	13.9	5.36	55.9	3.07	32	.67	7	.45	4.7	.04	.4	O -	Whole Blood
0.0683	NonReac	2259	111	636	28.5781	F				9.64	253	88	45	15.3	6.14	63.8	2.5	25.9	.82	8.5	.13	1.3	.05	.5	O -	Whole Blood
0.0875	NonReac	334	49	637	57	M				6.92	203	94.5	42	14	4.85	70	1.64	23.7	.35	5.1	.04	.6	.04	.6	AB	Plasma apheresis
0.0828	NonReac	755	62	637	57.2548	M				5.17	226	96.6	45.3	14.7	3.07	59.2	1.58	30.7	.43	8.3	.07	1.4	.02	.4	AB	Plasma apheresis
0.0802	NonReac	1310	80	637	57.5918	M	268	945	134	7.32	233	94.8	42.7	14.2	5.34	73.1	1.43	19.5	.47	6.4	.05	.6	.03	.4	AB	Plasma apheresis
0.0980	NonReac	537	57	638	44.0055	F									5.54	60.3	2.79	30.4	.67	7.3	.13	1.4	.05	.6	O +	Whole Blood
0.0810	NonReac	1229	77	638	44.389	F				9.21	310	97.7	43.4	14.2	5.15	56	3.01	32.7	.9	9.7	.1	1	.05	.6	O +	Whole Blood
0.0709	NonReac	854	65	639	31.2986	M				7.92	249	85	46.4	16	4.51	56.9	2.62	33.1	.61	7.7	.16	2	.02	.3	AB	Platelet apheresis
0.0867	NonReac	1805	94	639	31.8575	M				8.93	231	85.8	45.8	15.5	5.27	59	2.49	27.8	.6	6.8	.52	5.8	.05	.6	AB	Plasma apheresis
0.0700	NonReac	437	54	640	50.5973	M				6.02	171	89	45.9	15.8	4.69	77.8	.75	12.5	.52	8.7	.05	.8	.01	.2	A +	Whole Blood
0.0713	NonReac	1563	88	640	51.2466	M				5.91	173	89.8	46.1	16	3.9	66	1.28	21.7	.56	9.4	.16	2.7	.01	.2	A +	Whole Blood
92.7	Reac	997	70	641	51.6164	M	254	1186	159	6.14	195	94.1	52	17.1	3.43	55.9	1.96	31.9	.46	7.4	.25	4.1	.04	.7	O +	Laboratorio de Referencia
197	Reac	2157	108	641	52.3507	M				6.69	196	88.9	51.9	17.8	3.29	49.2	2.61	38.9	.58	8.7	.17	2.6	.04	.6	O +	Convalescent plasma
0.0801	NonReac	157	38	642	27.2027	F				5.97	212	85.9	41.4	13.1	2.5	42	3.03	50.7	.33	5.5	.08	1.3	.03	.5	A +	Whole Blood
0.0731	NonReac	625	59	642	27.6055	F				7.01	226	85	40.4	13.2											A +	Whole Blood
0.0732	NonReac	20	29	643	43.5671	M									2.25	55.3	1.22	29.9	.32	8	.23	5.6	.05	1.2	B +	Whole Blood
24.5	Reac	1944	101	643	44.9452	M	179	1084	66	6.75	222	90.9	47.6	16.1	4.86	71.9	1.28	19	.4	5.9	.16	2.4	.05	.8	B +	Convalescent plasma
27.9	Reac	2069	106	643	45.0384	M				4.94	221	91	47.9	16.2	2.86	58	1.31	26.5	.35	7.1	.34	6.8	.08	1.6	B +	Convalescent plasma
18.4	Reac	2238	110	643	45.1151	M				4.51	229	93.4	48.1	16.1	2.71	60.1	1.25	27.8	.29	6.5	.2	4.4	.06	1.2	B +	Convalescent plasma
0.0805	NonReac	1765	93	644	29.9342	F				7.2	226	92	40.6	13.7	4.62	64	1.94	27	.52	7.3	.1	1.4	.02	.3	B -	Whole Blood
0.0811	NonReac	1353	82	645	28.8493	M				5.36	248	88.9	45.7	15.4	2.93	54.6	1.81	33.8	.48	8.9	.12	2.3	.02	.4	O +	Whole Blood
0.0832	NonReac	1842	95	645	29.0932	M				6.36	265	89.1	49.4	16.4	3.19	50.1	2.54	40	.43	6.8	.15	2.4	.05	.7	O +	Whole Blood
47.0	Reac	2020	104	646	32.8877	M				7.87	259	87.9	48.3	16.5	4.54	57.6	2.31	29.4	.61	7.8	.33	4.2	.08	1	A +	Convalescent plasma
48.2	Reac	2208	110	646	33.0027	M	133	861	72	6.51	232	85.6	48.6	16.6	3.76	57.8	1.76	27.1	.64	9.9	.3	4.5	.05	.7	A +	Convalescent plasma
0.0694	NonReac	869	65	647	31.8082	F				4.66	267	90.6	39.6	12.9	2.79	59.9	1.51	32.4	.28	6.1	.05	1	.03	.6	A +	Whole Blood
0.0838	NonReac	1806	94	647	32.3644	F				5.46	274	85.3	38.4	13	3.25	59.3	1.75	32.1	.38	7	.05	1	.03	.6	A +	Whole Blood
5.71	Reac	2062	106	648	59.7616	M	516	1424	305	5.55	196	100.7	48.1	15.8	2.77	49.7	2.22	40.1	.4	7.2	.11	2	.05	1	O +	Convalescent plasma
4.14	Reac	2209	110	648	59.8356	M				6.05	190	97.6	48.2	15.9	3.56	58.9	1.88	31.1	.38	6.2	.18	3	.05	.8	O +	Convalescent plasma
3.75	Reac	2420	114	648	59.9178	M				4.31	187	97.5	45.9	15.3	2.09	48.5	1.72	40	.35	8.1	.12	2.7	.03	.7	O +	Convalescent plasma
54.0	Reac	1912	100	649	60.8329	M	162	957	133	4.69	190	87.8	45	15.5	2.58	55	1.42	30.2	.35	7.5	.33	7	.01	.3	A +	Convalescent plasma
42.1	Reac	2045	105	649	60.9288	M				5.21	193	90.1	45.2	15.4	3.4	65.2	1.36	26.1	.32	6.2	.12	2.3	.01	.2	A +	Convalescent plasma
29.4	Reac	2299	112	649	61.063	M				4.9	180	87	45.7	15.7	2.6	53.1	1.74	35.4	.33	6.8	.21	4.4	.02	.3	A +	Convalescent plasma
0.0719	NonReac	824	64	650	59.7726	M				10.53	311	88.8	49.4	16.2	7.4	70.4	2.22	21.1	.71	6.7	.13	1.2	.07	.6	O +	Whole Blood
0.0791	NonReac	1610	90	650	60.2712	M									7.23	76.7	1.41	15	.63	6.7	.09	1	.06	.6	O +	Whole Blood
114	Reac	2158	108	651	40.4986	M	326	1383	101	5.98	297	91	51.6	17.2	2.78	46.4	2.4	40.1	.38	6.4	.33	5.6	.09	1.5	A +	Convalescent plasma
90.4	Reac	2371	113	651	40.5918	M				5.92	255	90.4	50	16.9	2.63	44.3	2.3	38.7	.39	6.7	.51	8.7	.09	1.6	A +	Convalescent plasma
0.0747	NonReac	882	66	652	45.4466	M				5.21	125	97.7	49.8	16	3.11	59.6	1.61	30.9	.41	7.9	.07	1.3	.01	.3	O +	Whole Blood
0.0699	NonReac	1247	77	652	45.663	M				4.36	156	95.6	50	16	2.48	57	1.41	32.2	.39	9	.07	1.5	.01	.3	O +	Whole Blood
86.5	Reac	1230	77	653	28.1644	M				4.89	287	85.7	46.6	15.7	2.25	46.1	2.2	45	.3	6.1	.11	2.2	.03	.6	A +	Whole Blood
27.1	Reac	1979	103	653	28.6603	M				5.28	351	85.6	45.5	15.2	3.19	60.5	1.68	31.8	.3	5.7	.08	1.4	.03	.6	A +	Convalescent plasma
15.2	Reac	2255	111	653	28.8164	M	375	980	93	5.87	291	84.6	45.3	15.4	2.77	47.3	2.55	43.4	.42	7.1	.1	1.7	.03	.5	A +	Convalescent plasma
63.2	Reac	1040	71	654	56.274	M	245	1159	26	5.74	205	89.6	44.5	14.5	3.12	54.4	2.1	36.6	.31	5.4	.19	3.3	.02	.3	A -	Laboratorio de Referencia
148	Reac	1527	87	654	56.5781	M				6.23	315	87.7	43.5	14.6	3.4	54.6	2.23	35.7	.41	6.6	.16	2.6	.03	.5	A -	Whole Blood
0.0704	NonReac	511	56	655	60.8438	F				5.78	256	88.9	42	13.5	2.44	42.3	2.78	48	.39	6.8	.13	2.3	.04	.6	O +	Whole Blood
0.0726	NonReac	883	66	655	61.0329	F									1.93	45.5	1.85	43.4	.33	7.8	.08	1.9	.06	1.4	O +	Whole Blood
0.0777	NonReac	137	36	656	26.7425	F				4.85	214	95.2	43	13.5	2.96	61.1	1.43	29.5	.27	5.5	.16	3.2	.03	.7	A +	Whole Blood
0.0778	NonReac	588	58	656	27.1644	F									3.05	55.9	1.84	33.8	.38	7	.13	2.4	.05	.9	A +	Whole Blood
0.0829	NonReac	335	49	657	45.2959	M				6.76	255	86.8	45.9	15.5	4.81	71.2	1.5	22.2	.38	5.6	.06	.8	.01	.2	A +	Whole Blood
0.0724	NonReac	1170	76	657	45.811	M				4.16	239	88.5	47.6	16.2	2.25	54	1.47	35.4	.37	8.8	.05	1.3	.02	.5	A +	Whole Blood
0.0753	NonReac	646	60	658	30.9315	M				9.36	249	88.4	46.2	15	4.71	50.3	3.9	41.6	.55	5.9	.18	1.9	.02	.3	A -	Whole Blood
0.0720	NonReac	979	70	658	31.1233	M				11.8	261	85.6	48.5	16.2	7.94	67.3	3.1	26.3	.59	5	.13	1.1	.04	.3	A -	Whole Blood
0.0772	NonReac	597	59	659	27.0959	M				4.44	194	85.9	47.6	16.5	2.19	49.3	1.63	36.8	.35	7.9	.24	5.4	.03	.6	O +	Whole Blood
123	Reac	2182	109	659	28.0575	M	342	1012	77	3.15	176	86.4	47.5	16.6	1.27	40.3	1.44	45.8	.26	8.2	.16	5	.02	.7	O +	Convalescent plasma
114	Reac	2300	112	659	28.1151	M				2.97	185	86	47.3	16.6	1.19	40	1.37	46.2	.24	8.2	.14	4.7	.03	.9	O +	Convalescent plasma
0.0918	NonReac	839	64	660	49.7753	M									3.08	55	1.87	33.5	.45	8.1	.16	2.8	.03	.6	A +	Whole Blood
0.0781	NonReac	1297	79	660	50.0658	M				5.17	222	87.7	43.7	14.8	2.83	54.9	1.69	32.7	.45	8.6	.16	3.1	.04	.7	A +	Whole Blood
0.0696	NonReac	309	48	661	28.1205	F				6.31	221	93	43.3	14.1	3.6	57.1	2.26	35.9	.37	5.8	.06	.9	.02	.3	A +	Whole Blood
0.0735	NonReac	1231	77	661	28.6712	F				7.31	201	84.9	38	12.3	4.55	62.2	2.38	32.6	.34	4.6	.02	.3	.02	.3	A +	Whole Blood
0.0771	NonReac	562	58	662	26.9288	M				7.71	302	73.6	44.2	14.4	4.89	63.5	2.2	28.5	.51	6.6	.08	1.1	.03	.3	A +	Whole Blood
0.0768	NonReac	1461	85	662	27.4466	M				6.82	296	72.1	42.6	13.4	3.26	47.8	2.75	40.4	.6	8.8	.18	2.6	.03	.4	A +	Whole Blood
0.0785	NonReac	512	56	663	34.3562	M				5.07	226	90.9	48.6	15.8	2.71	53.5	1.93	38.1	.28	5.5	.12	2.4	.03	.5	A +	Whole Blood
4.23	Reac	1729	93	663	35.0603	M				3.49	199	88.7	43.1	14.2	1.81	51.6	1.32	37.8	.27	7.9	.07	2.1	.02	.6	A +	Whole Blood
0.0733	NonReac	513	56	664	50.6822	M									5.08	62.3	2.02	24.9	.92	11.3	.08	1	.04	.5	O +	Whole Blood
0.0798	NonReac	1843	95	664	51.4247	M				7.73	195	96	52.6	17.3	4.56	59	2.21	28.6	.87	11.2	.05	.7	.04	.5	O +	Whole Blood
162	Reac	2036	104	665	28.674	M				5.38	248	86.7	45.6	15.9	2.85	53.1	1.84	34.2	.46	8.5	.17	3.2	.06	1	O +	Convalescent plasma
157	Reac	2245	110	665	28.7945	M				7.29	244	83.9	45.7	16	4.5	61.7	1.97	27	.52	7.1	.24	3.3	.06	.9	O +	Platelet apheresis
0.0789	NonReac	379	53	666	57.5589	M				9.97	260	89.8	47.5	15.7	5.52	55.4	3.18	31.9	.85	8.5	.37	3.7	.05	.5	O +	Whole Blood
0.0674	NonReac	1413	84	666	58.1479	M				9.64	296	91.7	51.6	16.9	6.18	64.1	2.64	27.4	.63	6.6	.14	1.4	.05	.5	O +	Whole Blood
0.0746	NonReac	11	29	667	54.211	M				8.22	284	88.5	48.8	16.2	4.37	53.2	2.91	35.4	.69	8.4	.2	2.4	.05	.6	O -	Whole Blood
0.0844	NonReac	1354	82	667	55.2219	M				8.75	256	89.6	47.5	15.8	4.63	52.9	3.07	35	.75	8.6	.25	2.9	.05	.6	O -	Whole Blood
0.0766	NonReac	12	29	668	51.5726	F				7.35	272	93	43.4	13.8	3.84	52.2	2.75	37.4	.57	7.8	.17	2.3	.02	.3	O +	Whole Blood
0.0763	NonReac	1355	82	668	52.5836	F				7.41	271	90.6	42.6	13.9	3.81	51.5	2.78	37.5	.64	8.6	.16	2.2	.02	.2	O +	Whole Blood
6.49	Reac	1991	103	669	41.8932	F				8.76	243	84.7	46.7	15.5	5.41	61.7	2.83	32.4	.39	4.5	.09	1	.04	.4	A +	Convalescent plasma
5.33	Reac	2148	108	669	41.9918	F				7.36	219	82.5	46.4	15.5	4	54.3	2.94	40	.31	4.2	.07	.9	.04	.6	A +	Convalescent plasma
31.6	Reac	1191	76	670	51.2932	M				10.08	280	96.1	47.7	15.6	5.6	55.6	3.43	34	.61	6	.37	3.7	.07	.7	O +	Whole Blood
31.8	Reac	1543	88	670	51.5205	M				9.93	290	92.6	45.9	15.1	5.96	60.1	3.07	30.9	.49	4.9	.37	3.7	.04	.4	O +	Whole Blood
0.0792	NonReac	380	53	671	26.6466	M				6.94	316	91.8	46.1	15.4	4.45	64.1	1.98	28.6	.39	5.6	.1	1.4	.02	.3	A +	Platelet apheresis
0.0732	NonReac	870	65	671	26.8767	M				6.37	340	88.8	47.6	15.9	3.88	60.9	2.09	32.9	.28	4.4	.1	1.5	.02	.3	A +	Platelet apheresis
0.0699	NonReac	1298	79	671	27.1452	M				7.82	358	85.1	42.2	14.1	4.89	62.6	2.18	27.8	.56	7.1	.15	2	.04	.5	A +	Platelet apheresis
0.0820	NonReac	336	49	672	27.4548	F				5.57	267	88.5	41.2	13.8	2.5	44.9	2.66	47.7	.28	5	.1	1.8	.03	.6	A +	Whole Blood
0.724	NonReac	1792	94	672	28.3205	F	197	1005	186	6.3	272	89.8	44	14.4	3.95	62.8	2.06	32.7	.2	3.1	.06	.9	.03	.5	A +	Convalescent plasma
0.0816	NonReac	401	54	673	59.6685	F				12.22	264	88.9	41.6	13.7	7.25	59.4	3.87	31.7	.8	6.5	.26	2.1	.04	.3	A +	Whole Blood
0.105	NonReac	1622	90	673	60.3671	F				11.54	301	86.4	45	14.9	6.74	58.3	3.65	31.6	.82	7.1	.29	2.6	.04	.4	A +	Whole Blood
0.0735	NonReac	295	48	674	47.2603	F				7.18	211	92.8	41.6	13.7	3.86	53.8	2.87	40.1	.34	4.7	.09	1.2	.02	.2	A +	Whole Blood
31.7	Reac	2246	110	674	48.4548	F				6.45	201	93.7	41.8	13.8	4.08	63.3	1.99	30.9	.31	4.8	.05	.8	.02	.2	A +	Whole Blood
0.0802	NonReac	514	56	675	40.6712	M									3.2	57.7	1.87	33.7	.36	6.5	.08	1.5	.03	.6	O -	Whole Blood
0.0836	NonReac	1575	88	675	41.2904	M				6.19	243	86.6	45	14.5	3.75	60.6	1.85	29.9	.36	5.8	.18	2.9	.05	.8	O -	Whole Blood
62.2	Reac	2011	103	676	49.3452	F				6.6	309	93.9	42.6	14.2	4.42	66.9	1.63	24.7	.4	6.1	.12	1.8	.03	.5	A +	Convalescent plasma
64.7	Reac	2159	108	676	49.4411	F				9.39	326	92.8	42.8	14.6	6.67	71.1	2.11	22.4	.47	5	.1	1.1	.04	.4	A +	Convalescent plasma
39.1	Reac	2361	113	676	49.5315	F				9.7	320	100.1	45	14.6	8.02	82.6	1.26	13	.36	3.7	.04	.4	.02	.3	A +	Convalescent plasma
0.0766	NonReac	108	36	677	26.3507	M				11.07	227	92.2	48	15.8	7.43	67	2.84	25.7	.56	5.1	.19	1.7	.05	.5	A +	Whole Blood
0.0667	NonReac	884	66	677	26.9288	M									5.44	58.4	3.12	33.6	.58	6.3	.13	1.4	.03	.3	A +	Whole Blood
22.6	Reac	1992	103	678	27.3945	F				9.02	349	85.3	42.1	14.3	6.03	66.8	2.47	27.4	.4	4.5	.08	.9	.04	.4	A -	Convalescent plasma
18.7	Reac	2137	108	678	27.4904	F	293	892	158	6.23	346	85.4	40.4	13.4	3.46	55.5	2.32	37.3	.31	4.9	.09	1.5	.05	.8	A -	Convalescent plasma
0.0738	NonReac	563	58	679	47.6219	F				8.07	318	102.2	42.7	13.2	5.84	72.4	1.63	20.2	.34	4.2	.17	2.1	.09	1.1	O +	Plasma apheresis
0.0746	NonReac	1070	72	679	47.8986	F				7.93	384	96.7	40.5	13.5	5.04	63.5	2.08	26.3	.48	6.1	.24	3	.09	1.1	O +	Whole Blood
19.2	Reac	1902	99	680	55.1699	F	224	1118	94	6.96	259	91.2	43.9	14.1	3.84	55.1	2.23	32.1	.6	8.6	.25	3.6	.04	.6	A -	Convalescent plasma
18.2	Reac	2021	104	680	55.2603	F				7.93	297	91.2	42.5	14.1	3.87	48.8	3.26	41	.51	6.4	.24	3.1	.05	.7	A -	Convalescent plasma
0.0779	NonReac	916	66	681	30.1178	F				10.61	233	90.6	41.1	13.6	7.76	73.3	2.19	20.6	.58	5.4	.04	.3	.04	.4	O +	Whole Blood
0.0833	NonReac	1844	95	681	30.663	F				5.8	251	93.5	40.3	13.1	3.54	61.1	1.74	30	.37	6.4	.11	1.9	.04	.6	O +	Whole Blood
0.0780	NonReac	263	45	682	50.1397	M									3.35	59.8	1.65	29.3	.34	6.1	.24	4.3	.03	.5	O +	Whole Blood
0.0795	NonReac	1484	86	682	50.9178	M				6.34	196	92.4	47.8	15.9	3.65	57.6	1.95	30.7	.48	7.5	.24	3.8	.02	.4	O +	Whole Blood
0.0787	NonReac	264	45	683	26.1534	F									3.46	57.4	1.94	32.3	.38	6.3	.21	3.4	.03	.6	O +	Whole Blood
0.0722	NonReac	871	65	683	26.5315	F									3.26	66.5	1.25	25.6	.3	6.1	.07	1.4	.02	.4	O +	Whole Blood
0.0785	NonReac	205	42	684	46.2438	F									4.22	55.8	2.61	34.5	.47	6.2	.21	2.8	.05	.7	A -	Whole Blood
0.0727	NonReac	690	61	684	46.5973	F																			A -	Whole Blood
4.95	Reac	1680	91	684	47.1808	F				6.78	254	95.7	43.5	14.2	4.45	65.4	1.74	25.7	.37	5.5	.18	2.7	.04	.7	A -	Whole Blood
8.19	Reac	1859	95	685	45.4795	F	273	1102	112	5.8	224	91.1	39.1	12.7	2.89	49.9	2.55	44	.26	4.5	.06	1	.04	.6	AB	Convalescent plasma
1.66	Reac	2387	113	685	45.8329	F				4.63	167	87.3	38.6	13	2.42	52.4	1.93	41.6	.21	4.5	.02	.5	.05	1	AB	Convalescent plasma
0.0756	NonReac	13	29	686	32.6493	F				3.98	154	94.1	42.5	13.5	2.3	57.7	1.44	36.4	.17	4.2	.04	.9	.03	.8	O -	Whole Blood
0.0800	NonReac	265	45	686	32.9589	F									3.4	61.1	1.83	33	.27	4.8	.03	.5	.03	.6	O -	Whole Blood
0.0747	NonReac	1192	76	687	31.2685	F				7.56	391	93.7	42.3	13.8	4.18	55.4	2.7	35.7	.48	6.3	.15	2	.05	.6	O +	Whole Blood
0.0760	NonReac	1462	85	687	31.4411	F				10.12	344	89.6	41.1	13.6	5.06	50	3.45	34.1	.73	7.2	.81	8	.07	.7	O +	Whole Blood
0.0720	NonReac	1127	74	688	33.8247	M				6.24	317	86.2	45.2	15.5	2.62	41.9	3.05	48.8	.42	6.8	.12	2	.03	.5	O +	Whole Blood
0.0741	NonReac	1528	87	688	34.0658	M				6.61	303	87.3	47.1	15.9	2.76	41.7	3.21	48.5	.48	7.3	.14	2.1	.02	.4	O +	Whole Blood
0.0781	NonReac	250	45	689	56.5123	M				7.93	199	93.3	52.2	16.9	5.17	65.2	2.16	27.2	.43	5.4	.13	1.6	.04	.6	A +	Whole Blood
0.0752	NonReac	756	62	689	56.8384	M									5.67	66.4	2.14	25	.57	6.7	.14	1.6	.03	.3	A +	Whole Blood
0.0711	NonReac	452	55	690	30.5534	M				4.79	217	94.3	47.9	15.8	2.71	56.7	1.56	32.5	.44	9.2	.04	.8	.04	.8	O -	Whole Blood
0.0781	NonReac	949	68	690	30.8082	M									3.23	61.6	1.59	30.3	.36	6.9	.03	.6	.03	.6	O -	Whole Blood
0.104	NonReac	607	59	691	28.7397	M				6.32	194	83.4	45.8	14.8											A +	Whole Blood
0.120	NonReac	1071	72	691	28.9945	M				7.71	218	83.3	46.2	15.1	5.41	70.2	1.64	21.2	.52	6.8	.1	1.3	.04	.5	A +	Whole Blood
0.108	NonReac	1414	84	691	29.2164	M	178	825	84	7.91	245	85.7	48.7	15.2	5.62	71	1.69	21.4	.41	5.2	.15	1.9	.04	.5	A +	Plasma apheresis
0.0686	NonReac	65	30	692	46.7808	M				8.21	237	100	46.7	15.3	4.31	52.5	3.1	37.7	.56	6.9	.19	2.3	.05	.6	O +	Whole Blood
0.0725	NonReac	1807	94	692	48.011	M									4.11	47.7	3.73	43.4	.55	6.3	.18	2.1	.04	.5	O +	Whole Blood
0.0755	NonReac	473	55	693	36.263	F				9.33	250	88.2	43.1	14.4	4.91	52.6	3.5	37.6	.72	7.7	.16	1.7	.04	.4	A -	Whole Blood
0.0697	NonReac	1193	76	693	36.6658	F				9.49	245	87.3	43.6	14.2	4.7	49.5	3.8	40.1	.7	7.4	.24	2.5	.05	.5	A -	Whole Blood
0.0841	NonReac	1766	93	693	36.9973	F				7.2	259	86.7	42.3	13.8	3.47	48.2	2.94	40.8	.64	9	.12	1.6	.03	.4	A -	Whole Blood
0.0744	NonReac	757	62	694	53.5945	M				6.56	273	91.5	45.2	15.6	3.99	61.1	2	30.4	.45	6.8	.07	1	.05	.7	A -	Platelet apheresis
0.0733	NonReac	1581	89	694	54.1041	M				7.06	241	89	40.8	14.1	3.96	56	2.41	34.3	.5	7	.14	2	.05	.7	A -	Platelet apheresis
0.0769	NonReac	72	34	695	31.9041	F				7.95	224	92.8	42.1	13.6	4.88	61.3	2.37	29.8	.56	7.1	.11	1.4	.03	.4	O +	Whole Blood
0.0658	NonReac	1171	76	695	32.6959	F									5.54	65.7	1.96	23.2	.83	9.8	.07	.8	.04	.5	O +	Whole Blood
0.0722	NonReac	474	55	696	54.7479	M				8.85	305	90.4	44	14.7	6.19	70	1.65	18.7	.74	8.3	.2	2.2	.07	.8	O +	Platelet apheresis
0.0708	NonReac	1128	74	696	55.1205	M				6.67	296	89.3	43.7	14.6	3.95	59.2	1.97	29.5	.52	7.9	.17	2.5	.06	.9	O +	Platelet apheresis
0.0765	NonReac	1152	75	697	51.4575	M				5.43	210	88.2	49.2	16.3	3.19	58.8	1.72	31.8	.41	7.5	.08	1.4	.03	.5	O +	Whole Blood
0.0794	NonReac	1485	86	697	51.6685	M				6.34	222	83.8	44.4	14.8	4.02	63.5	1.72	27.1	.45	7	.11	1.8	.04	.6	O +	Whole Blood
0.0771	NonReac	280	46	698	44.2137	M									5.36	66.5	2.05	25.5	.4	5	.19	2.4	.04	.6	O +	Whole Blood
0.0749	NonReac	475	55	698	44.3863	M				6.63	273	92.3	44.8	15	4.03	60.8	1.95	29.3	.42	6.4	.2	3	.03	.5	O +	Whole Blood
0.0739	NonReac	598	59	699	42.2301	M				6.93	228	90.4	49.8	16.9	4.04	58.3	2.02	29.2	.46	6.7	.38	5.4	.03	.4	O +	Whole Blood
0.0839	NonReac	1845	95	699	42.9205	M				7.17	201	89.9	48.4	16.4	4.19	58.5	2.15	29.9	.47	6.5	.33	4.7	.03	.4	O +	Whole Blood
0.0718	NonReac	969	69	700	47.1178	M				5.34	215	88.8	45.2	15.5	2.94	55	1.82	34.2	.34	6.3	.21	4	.03	.5	A +	Whole Blood
0.0711	NonReac	1282	78	700	47.2986	M				6.32	224	91.4	45.1	14.7	3.29	52	2.37	37.5	.32	5.1	.31	4.9	.03	.5	A +	Whole Blood
0.0795	NonReac	438	54	701	31.5178	M				6.85	193	87.2	46.1	15.3	4.07	59.4	2.21	32.2	.49	7.2	.06	.9	.02	.3	A -	Whole Blood
0.0715	NonReac	1467	85	701	32.1068	M				5.49	174	93.3	48.9	15.6	3.43	62.6	1.68	30.5	.32	5.9	.04	.6	.02	.4	A -	Whole Blood
0.0789	NonReac	138	36	702	25.6082	F				6.8	232	86.9	40.5	12.8	4.41	64.9	1.69	24.9	.52	7.7	.14	2	.04	.5	O +	Whole Blood
0.0839	NonReac	1784	94	702	26.7096	F				7.78	276	82.6	38.4	12.3	4.49	57.7	2.59	33.3	.55	7.1	.1	1.3	.05	.6	O +	Whole Blood
0.0746	NonReac	647	60	703	65.9123	M				6.99	176	93.6	45.4	14.8	3.95	56.6	2.35	33.6	.52	7.4	.14	2	.03	.4	B +	Whole Blood
0.0754	NonReac	1555	88	703	66.4521	M				7.01	204	94.2	45.5	14.9	4.06	57.9	2.3	32.8	.55	7.9	.08	1.1	.02	.3	B +	Whole Blood
0.0789	NonReac	576	58	704	26.5397	F				7.85	319	85.9	43.7	14.5	4.75	60.5	2.67	34	.33	4.2	.09	1.1	.01	.2	A +	Whole Blood
0.0698	NonReac	1109	74	704	26.8466	F				7.24	259	84.7	41.4	13.9	4.5	62.1	2.36	32.6	.31	4.3	.06	.8	.01	.2	A +	Whole Blood
0.0770	NonReac	206	42	705	30.0384	F				7.3	319	97.8	43.1	14.5	4.93	67.7	1.88	25.7	.37	5	.09	1.2	.03	.4	O +	Whole Blood
0.0776	NonReac	1386	83	705	30.8164	F				7.71	296	99.3	44	14.3	5.23	67.8	1.87	24.2	.48	6.3	.09	1.2	.04	.5	O +	Whole Blood
0.0779	NonReac	429	54	706	52.5863	M				4.9	148	92.9	48.1	15.8	2.91	59.6	1.51	30.8	.42	8.5	.04	.7	.02	.4	AB	Plasma apheresis
85.1	Reac	2301	112	706	53.6959	M				5.43	151	90.6	45.3	15.5	3.26	59.9	1.84	33.9	.28	5.2	.03	.6	.02	.4	AB	Convalescent plasma
0.0751	NonReac	251	45	707	43.2822	M				6.87	253	89.4	48.8	16.7	4.81	70	1.49	21.6	.53	7.7	.03	.5	.01	.2	O +	Whole Blood
0.0736	NonReac	1299	79	707	43.9342	M				8.24	244	88	47.6	15.8	5.8	70.4	1.62	19.7	.73	8.8	.07	.9	.02	.2	O +	Whole Blood
0.0784	NonReac	281	46	708	54.1671	M									3.91	63.2	1.75	28.2	.4	6.5	.12	1.9	.01	.2	O -	Whole Blood
0.0777	NonReac	538	57	708	54.3781	M									3.7	65.6	1.36	24.1	.41	7.3	.16	2.8	.01	.2	O -	Whole Blood
41.7	Reac	1925	101	709	26.5644	F	167	1014	84	8.78	239	88.4	41.3	14	5.13	58.3	2.97	33.9	.43	4.9	.18	2.1	.07	.8	O +	Convalescent plasma
37.1	Reac	2070	106	709	26.6685	F				8.07	260	88	42	14.4	4.8	59.5	2.65	32.8	.32	3.9	.24	3	.06	.8	O +	Convalescent plasma
22.7	Reac	2266	111	709	26.7644	F				7.85	270	89.5	43.7	14.9	4.6	58.5	2.6	33.3	.41	5.2	.16	2	.08	1	O +	Convalescent plasma
0.0796	NonReac	740	62	710	47.611	F				9.35	275	97.2	44.8	14.5	6.13	65.6	2.49	26.6	.56	6	.13	1.4	.04	.4	O +	Plasma apheresis
0.0707	NonReac	961	69	710	47.7397	F									6.81	66.7	2.73	26.7	.54	5.2	.11	1.1	.03	.3	O +	Whole Blood
0.0663	NonReac	2302	112	710	48.5671	F				8.94	260	91.6	43.9	14.8	6.17	69	2.19	24.5	.43	4.8	.12	1.3	.03	.4	O +	Convalescent plasma
65.0	Reac	1808	94	711	49.411	F	261	1088	110	7.94	183	86.4	39.9	13.7	4.35	54.8	2.99	37.7	.44	5.5	.13	1.7	.03	.3	O +	Convalescent plasma
49.3	Reac	1958	102	711	49.5644	F				8.92	201	86.3	43.7	14.9	5.02	56.2	3.21	35.9	.54	6.1	.11	1.3	.04	.5	O +	Convalescent plasma
24.0	Reac	2267	111	711	49.737	F				7.11	189	86.5	39.7	13.4	3.63	51.2	2.85	40	.46	6.4	.14	2	.03	.4	O +	Convalescent plasma
91.1	Reac	1959	102	712	38.2658	F				12.63	284	88.1	42.3	14.3	9.48	74.9	2.39	19	.65	5.2	.07	.6	.04	.3	AB	Convalescent plasma
81.1	Reac	2129	108	712	38.3753	F				10.71	306	89.4	44.5	15.3	7.32	68.2	2.68	25.1	.54	5.1	.13	1.2	.04	.4	AB	Convalescent plasma
42.2	Reac	2421	114	712	38.4932	F				10.09	313	87.6	44.1	15.1	6.79	67.3	2.51	24.8	.61	6.1	.14	1.4	.04	.4	AB	Convalescent plasma
0.0819	NonReac	14	29	713	34.9342	F				8.74	347	92.8	43	13.1	5.59	64	2.4	27.4	.64	7.4	.07	.8	.04	.4	A +	Whole Blood
0.0861	NonReac	266	45	713	35.2438	F									7.66	70.9	2.34	21.7	.62	5.8	.11	1.1	.06	.5	A +	Whole Blood
0.0732	NonReac	800	63	713	35.589	F									3.92	55.4	2.41	33.9	.56	8	.13	1.9	.05	.8	A +	Whole Blood
0.0756	NonReac	124	36	714	46.9096	M				6.83	198	83	41.2	13.9	4.38	64.3	1.76	25.7	.51	7.4	.13	1.9	.05	.7	A +	Whole Blood
0.0705	NonReac	439	54	714	47.2548	M				6.34	193	84	42.5	14	3.59	56.7	2	31.5	.43	6.8	.28	4.4	.04	.6	A +	Whole Blood
0.0750	NonReac	885	66	714	47.4767	M									3.3	72.4	.76	16.6	.41	9	.05	1.1	.04	.9	A +	Whole Blood
0.0796	NonReac	381	53	715	35.0137	M									4.79	56.6	2.23	26.3	.51	6	.87	10.3	.07	.8	A +	Whole Blood
0.0794	NonReac	1437	84	715	35.6082	M				7.12	255	88.4	43.7	14.3	3.43	48.1	2.67	37.6	.43	6.1	.53	7.4	.06	.8	A +	Whole Blood
0.0764	NonReac	109	36	716	69.0301	M				5.08	204	97.5	46.7	15.1	2.38	46.8	1.96	38.7	.52	10.2	.21	4.2	.01	.1	O +	Whole Blood
0.0750	NonReac	648	60	716	69.4904	M				4.5	194	95.4	48.3	15.6	2.33	51.6	1.6	35.6	.47	10.4	.1	2.3	0	.1	O +	Whole Blood
0.0829	NonReac	539	57	717	36.1808	M				5.13	176	90.6	42.8	14.1	3.01	58.8	1.66	32.4	.37	7.2	.06	1.1	.03	.5	A -	Whole Blood
0.0699	NonReac	1080	73	717	36.4849	M				6.04	176	91.7	44.9	14.5	3.76	62.4	1.79	29.6	.39	6.4	.08	1.3	.02	.3	A -	Whole Blood
0.0816	NonReac	1556	88	717	36.7753	M				6.3	179	92.1	44.8	14.6	3.92	62.3	1.87	29.6	.42	6.7	.07	1.1	.02	.3	A -	Whole Blood
203	Reac	2071	106	718	56.9178	M				4.6	247	71.6	39.9	15	2.54	55.2	1.73	37.7	.25	5.5	.05	1	.03	.6	O +	Convalescent plasma
204	Reac	2321	112	718	57.0329	M				4.57	246	82.8	45.1	14.5	2.54	55.5	1.74	37.9	.22	4.9	.03	.7	.04	1	O +	Convalescent plasma
0.0766	NonReac	125	36	719	26.2822	F				10.44	211	82.7	39.1	12.7	7.54	72.2	2.31	22.1	.5	4.8	.08	.8	.01	.1	O +	Whole Blood
0.0709	NonReac	769	62	719	26.7808	F				7.26	231	86.3	42.2	13.6	4.32	59.5	2.41	33.1	.46	6.4	.06	.8	.01	.2	O +	Whole Blood
0.0771	NonReac	577	58	720	27.8575	M				5.23	183	87.4	45.1	15	2.49	47.5	2.27	43.4	.35	6.8	.09	1.7	.03	.6	A +	Whole Blood
117	Reac	2077	106	720	28.7836	M				6.54	214	83.2	43.2	14.4	4.25	65	1.82	27.8	.39	6	.04	.6	.04	.6	A +	Convalescent plasma
98.3	Reac	2268	111	720	28.8767	M				4.94	212	84.4	44.4	14.9	2.91	59	1.69	34.2	.24	4.8	.06	1.2	.04	.8	A +	Convalescent plasma
0.0696	NonReac	1129	74	721	49.9205	F									5.8	54.2	3.7	34.6	.55	5.1	.59	5.5	.07	.6	O +	Whole Blood
0.0797	NonReac	1611	90	721	50.2192	F																			O +	Whole Blood
0.0736	NonReac	282	46	722	50.1205	M				8.79	241	92.1	43.5	14.5	6.09	69.3	1.71	19.5	.58	6.6	.35	3.9	.06	.7	O -	Whole Blood
0.0724	NonReac	1593	89	722	50.9452	M				6.73	245	93	45	15.6	3.54	52.5	2.22	32.9	.56	8.4	.36	5.4	.05	.8	O -	Whole Blood
0.0721	NonReac	1194	76	723	26.7178	F									3.68	58.3	2.03	32.2	.46	7.3	.1	1.6	.04	.6	A -	Whole Blood
0.0762	NonReac	1458	85	723	26.8877	F				6.54	239	88.5	40.2	13.6	4.04	61.7	1.83	28.1	.51	7.7	.12	1.8	.04	.7	A -	Whole Blood
0.0778	NonReac	252	45	724	28.2603	M				7.49	285	85.1	48.9	16.3	4	53.6	2.18	29.1	.57	7.6	.6	7.9	.14	1.8	O +	Whole Blood
0.0724	NonReac	1254	77	724	28.8767	M				5.63	293	86.7	46.7	15	3.27	57.9	1.6	28.4	.52	9.3	.17	3.1	.07	1.3	O +	Whole Blood
0.0715	NonReac	44	30	725	25.2274	M				7.7	265	92	47.2	15.8	4	51.9	2.89	37.7	.42	5.4	.36	4.6	.03	.4	O +	Whole Blood
0.0683	NonReac	1130	74	725	26.0795	M				7.2	254	86.1	43.1	15	3.45	47.9	3.13	43.5	.45	6.2	.15	2.1	.02	.3	O +	Whole Blood
117	Reac	1024	70	726	26.4466	F				6.94	313	99.1	44.7	14.1	4.14	59.7	2.2	31.7	.44	6.3	.14	2	.02	.3	A -	Whole Blood
139	Reac	1945	101	726	27.0384	F	127	1066	184	7.06	305	99.5	43.6	14.4	4.38	62	2.29	32.4	.29	4.1	.09	1.3	.01	.2	A -	Convalescent plasma
124	Reac	2051	105	726	27.1096	F				9.87	307	99.4	45.1	14.9	6.78	68.8	2.39	24.2	.59	5.9	.09	.9	.02	.2	A -	Convalescent plasma
77.5	Reac	2327	112	726	27.2493	F				7	278	97.3	44.5	14.7	4.42	63.2	2.15	30.6	.34	4.9	.08	1.1	.01	.2	A -	Convalescent plasma
117	Reac	1061	72	727	56.6055	M				12.49	295	88.8	44.5	14.7	6.31	50.6	4.92	39.4	.7	5.6	.53	4.2	.03	.2	A +	Whole Blood
144	Reac	1415	84	727	56.8301	M				10.71	269	89.1	45.2	14.7	5.62	52.4	3.99	37.2	.68	6.4	.4	3.8	.02	.2	A +	Whole Blood
0.0755	NonReac	1258	78	728	53.9534	F				5.4	175	102	42	12.9	3.02	55.9	1.78	33	.37	6.8	.18	3.3	.05	1	O +	Whole Blood
0.0634	NonReac	2328	112	728	54.6164	F				6.97	207	95.9	41.2	13.5	3.56	51.1	2.68	38.4	.48	6.8	.19	2.8	.06	.9	O +	Whole Blood
0.0731	NonReac	552	57	729	25.3041	F				10.18	221	90.5	40.9	13.2	6.76	66.4	2.78	27.3	.54	5.3	.07	.7	.03	.3	A -	Whole Blood
0.0747	NonReac	1131	74	729	25.6301	F				7.89	240	85.2	37.8	12	4.37	55.4	2.71	34.5	.53	6.7	.25	3.1	.03	.3	A -	Whole Blood
0.478	NonReac	110	36	730	32.0247	M				9.46	279	94.8	45.1	14.6	4.83	51.1	3.87	40.9	.56	5.9	.15	1.6	.05	.5	A +	Whole Blood
0.542	NonReac	1081	73	730	32.7342	M				8.43	295	90.3	46.9	15.3	4.9	58.1	2.92	34.6	.45	5.3	.13	1.6	.03	.4	A +	Whole Blood
0.557	NonReac	1557	88	730	33.0247	M				8.67	288	93.7	44.8	14.4	4.92	56.8	3.12	35.9	.49	5.7	.08	.9	.06	.7	A +	Whole Blood
0.0792	NonReac	741	62	731	25.2192	M				8.47	336	79.8	38.1	12	5.7	67.3	2.27	26.8	.42	4.9	.05	.6	.03	.4	A +	Whole Blood
94.4	Reac	2372	113	731	26.2	M				6.43	264	88.5	46.3	15.8	4.08	63.3	2.06	32.1	.23	3.6	.04	.6	.02	.4	A +	Whole Blood
93.8	Reac	2046	105	732	44.4137	M				7.92	200	85.7	46.6	15.9	4.64	58.6	2.61	33	.6	7.5	.04	.5	.03	.4	A -	Convalescent plasma
59.3	Reac	2269	111	732	44.5342	M				8.93	202	84.9	47.7	16.6	5.17	57.9	3.05	34.1	.61	6.9	.06	.6	.04	.5	A -	Convalescent plasma
0.0710	NonReac	453	55	733	35.6137	M				6.23	151	87.6	41.9	14.1	3.4	54.5	2.37	38.1	.26	4.2	.17	2.7	.03	.5	A +	Plasma apheresis
91.2	Reac	2183	109	733	36.6521	M				6.88	156	89.1	46.4	16.4	3.66	53.2	2.79	40.5	.19	2.8	.21	3	.03	.5	A +	Convalescent plasma
0.0700	NonReac	1144	75	734	32.726	M				5.04	268	89.7	43.9	14.6	2.16	42.9	2.43	48.1	.34	6.8	.08	1.6	.03	.6	O -	Whole Blood
0.0737	NonReac	1416	84	734	32.9014	M				4.49	270	90	43	14.3	2.26	50.2	1.88	41.9	.28	6.3	.05	1.1	.02	.5	O -	Whole Blood
0.0786	NonReac	126	36	735	41.1123	M				13.51	304	88.2	51	16.8	7.98	59.1	4.46	33.1	.79	5.8	.22	1.6	.06	.4	O +	Whole Blood
0.0746	NonReac	440	54	735	41.4575	M				10.35	277	85.9	49.3	16.3	5.73	55.3	3.55	34.3	.84	8.1	.19	1.9	.04	.4	O +	Whole Blood
0.0758	NonReac	781	63	736	27.7041	F				9.55	330	79.5	41.2	13.2	5.06	52.9	3.49	36.5	.49	5.1	.47	5	.04	.5	B +	Whole Blood
0.0777	NonReac	1686	91	736	28.2521	F				8.18	342	78.6	40.1	13.1	5.13	62.6	2.38	29.1	.44	5.4	.2	2.5	.03	.4	B +	Whole Blood
0.0770	NonReac	782	63	737	37.9781	M				10.66	260	97.9	46.8	15.2	6.81	63.9	2.81	26.4	.73	6.8	.28	2.6	.03	.3	AB	Whole Blood
0.0779	NonReac	1687	91	737	38.526	M				12.05	259	98.4	45.4	14.9	8.4	69.6	2.62	21.7	.8	6.7	.2	1.7	.03	.3	AB	Whole Blood
0.0792	NonReac	173	40	738	59.4	M				6.63	193	92.8	44.6	14.8	3.36	50.5	2.43	36.7	.52	7.9	.25	3.8	.07	1.1	A -	Whole Blood
0.0630	NonReac	2334	112	738	60.7808	M				6.79	207	92.2	43.5	14.3	3.64	53.7	2.31	33.9	.5	7.3	.27	4	.07	1.1	A -	Whole Blood
0.0797	NonReac	267	45	739	50.6822	M									3.11	59.9	1.4	27.1	.4	7.8	.25	4.9	.01	.3	O +	Whole Blood
0.0774	NonReac	626	59	739	50.9479	M				5.23	240	89.1	44.8	14.8											O +	Whole Blood
0.0814	NonReac	283	46	740	35.8247	F				7.97	229	92.9	42.5	14.1	4.44	55.6	2.89	36.2	.49	6.2	.13	1.7	.02	.3	B -	Whole Blood
0.0821	NonReac	924	67	740	36.2247	F				5.12	224	92.8	47.3	15	2.13	41.6	2.34	45.8	.53	10.3	.1	1.9	.02	.4	B -	Whole Blood
0.0762	NonReac	66	30	741	41.9945	M	198	847	102	6.75	228	94.4	51.4	16.1	3.78	56	2.35	34.9	.4	5.9	.18	2.6	.04	.6	O +	Platelet apheresis
0.0754	NonReac	430	54	741	42.4548	M				7.62	180	92.3	51	16.7	4.25	55.6	2.76	36.2	.43	5.7	.15	2	.03	.5	O +	Whole Blood
0.0734	NonReac	1311	80	741	42.9479	M				8.02	214	95.7	52.2	16.3	4.79	59.7	2.52	31.4	.45	5.7	.21	2.6	.05	.6	O +	Whole Blood
0.0742	NonReac	476	55	742	43.2986	M				6.77	426	93.2	47	15.3	4.46	65.7	1.57	23.2	.49	7.3	.2	3	.05	.8	O +	Whole Blood
0.0752	NonReac	1654	91	742	43.989	M				7.05	335	88.1	47.6	15.4	4.73	67	1.54	21.9	.4	5.7	.33	4.7	.05	.7	O +	Whole Blood
0.0716	NonReac	1025	70	743	44.1151	M				4.85	231	94.2	48.5	15.6	2.47	50.9	1.91	39.4	.34	6.9	.1	2.2	.03	.6	A +	Whole Blood
0.0757	NonReac	1643	90	743	44.4986	M									2.72	54.5	1.67	33.5	.42	8.5	.14	2.8	.03	.7	A +	Whole Blood
91.2	Reac	2063	106	744	54.0438	M	314	876	49	8.37	208	81.7	46	14.7	4.46	53.3	2.69	32.2	.57	6.8	.61	7.2	.04	.5	A +	Convalescent plasma
74.3	Reac	2260	111	744	54.1425	M				7.61	262	80.7	47.9	15.5	4.27	56.1	2.51	32.9	.54	7.2	.25	3.3	.04	.5	A +	Convalescent plasma
0.0920	NonReac	493	55	745	48.2329	M				6.34	195	91.5	43.7	14.6	4.55	71.9	1.38	21.7	.35	5.5	.04	.6	.02	.3	O +	Whole Blood
24.6	Reac	2373	113	745	49.3452	M	188	882	95	7.27	200	87.6	45.2	15.5	4.78	65.8	1.88	25.8	.44	6.1	.13	1.7	.04	.6	O +	Convalescent plasma
0.0828	NonReac	825	64	746	25.5918	M				5.91	185	92.7	48.7	16	4.01	68	1.34	22.7	.46	7.7	.07	1.2	.03	.4	A +	Whole Blood
0.0808	NonReac	1232	77	746	25.8411	M				6.06	152	90	48.3	16	4.12	68	1.38	22.8	.43	7.1	.1	1.7	.03	.4	A +	Whole Blood
18.3	Reac	1960	102	747	47.4247	M				7.53	305	88.6	44	14.8	3.74	49.7	3	39.9	.51	6.8	.23	3	.05	.6	A -	Convalescent plasma
13.1	Reac	2107	107	747	47.5205	M	162	981	63	7.07	290	89.6	44.7	14.9	3.55	50.2	2.7	38.1	.53	7.5	.24	3.4	.05	.8	A -	Convalescent plasma
65.2	Reac	1846	95	748	39.2301	F	191	1445	198	6.62	213	91.3	42.2	14	4.04	61	1.72	26	.29	4.4	.48	7.2	.09	1.4	A -	Convalescent plasma
63.1	Reac	1938	101	748	39.3534	F	201	1475	222	8.58	203	90	44.3	14.9	5.81	67.7	1.81	21.1	.37	4.3	.52	6.1	.07	.8	A -	Convalescent plasma
0.0758	NonReac	21	29	749	46.5151	M				7.42	332	92.5	49.1	16.4	3.92	52.9	2.53	34.1	.62	8.4	.29	3.9	.06	.7	O +	Whole Blood
0.0741	NonReac	1694	91	749	47.7041	M				6.71	350	91.7	47.8	16.5	3.29	49.1	2.49	37.1	.47	7	.38	5.6	.08	1.2	O +	Whole Blood
30.1	Reac	1961	102	750	54.8959	F				7.51	228	94.5	46.9	15.8	4.59	61.2	2.35	31.3	.42	5.6	.12	1.5	.03	.4	B +	Convalescent plasma
22.4	Reac	2227	110	750	55.0466	F	328	1003	90	5.5	220	94.6	43.5	14.7	2.74	49.8	2.17	39.6	.35	6.3	.22	3.9	.02	.4	B +	Convalescent plasma
91.2	Reac	2022	104	751	59.0493	F	131	752	186	6.1	218	96	42.4	14	3.64	59.6	1.76	28.9	.43	7.1	.23	3.8	.04	.6	A +	Convalescent plasma
102	Reac	2282	111	751	59.1973	F				6.85	278	93.9	47.7	15.6	3.87	56.4	2.05	29.9	.55	8	.33	4.9	.05	.8	A +	Convalescent plasma
116	Reac	2037	104	752	50.9178	F	182	887	79	10.58	254	91.4	42.8	14.6	6.8	64.2	3.19	30.1	.46	4.4	.08	.8	.05	.5	O -	Convalescent plasma
153	Reac	2287	112	752	51.0658	F				8.6	283	87.3	42.3	15.3	4.82	56	3.06	35.6	.48	5.6	.19	2.2	.05	.6	O -	Convalescent plasma
0.0946	NonReac	45	30	753	37.3479	M									5.19	62.3	2.29	27.5	.53	6.4	.27	3.2	.05	.6	O +	Whole Blood
0.293	NonReac	431	54	753	37.811	M				10.51	288	94.2	47.5	15.6	7.63	72.5	2.09	19.9	.56	5.3	.18	1.8	.05	.5	O +	Whole Blood
0.0779	NonReac	1233	77	754	44.9808	M				10.31	225	91.4	47.5	15.5	6.27	60.8	3.37	32.7	.47	4.6	.15	1.4	.05	.5	O +	Whole Blood
0.0834	NonReac	1612	90	754	45.2301	M				8.62	205	91.5	45.8	15	4.92	57	2.91	33.7	.52	6.1	.23	2.7	.04	.5	O +	Whole Blood
0.0776	NonReac	950	68	755	57.6055	M				5.32	167	92.2	46	15.6	3.24	60.8	1.46	27.5	.43	8.1	.16	3.1	.03	.5	A +	Platelet apheresis
0.0802	NonReac	1785	94	755	58.1014	M	224	1030	122	5.56	191	90.1	46.2	15.6	3.25	58.4	1.76	31.7	.35	6.3	.17	3.1	.03	.5	A +	Platelet apheresis
0.0769	NonReac	540	57	756	24.8329	F				6.47	313	83	37.8	12.8	3.7	57.3	2.17	33.6	.56	8.6	.02	.3	.02	.2	A +	Platelet apheresis
0.0769	NonReac	1438	84	756	25.3562	F	310	1540	119	7.26	279	82.9	40.6	13.9	4.4	60.7	2.36	32.5	.41	5.6	.07	.9	.02	.3	A +	Platelet apheresis
0.0725	NonReac	899	66	757	50.4575	M				6.29	269	90.4	44.8	14.6	3.81	60.5	1.88	29.9	.35	5.6	.22	3.5	.03	.5	A -	Platelet apheresis
0.0699	NonReac	1094	73	757	50.589	M	336	1034	110	5.56	258	90.7	44.9	14.6	3.62	65	1.44	25.9	.27	4.9	.2	3.7	.03	.5	A -	Platelet apheresis
0.0715	NonReac	599	59	758	34.9397	F									7.23	69.7	2.44	23.6	.58	5.6	.08	.8	.03	.3	O -	Whole Blood
0.0752	NonReac	1744	93	758	35.5945	F				9.07	329	85.9	44.1	14.8	5.56	61.4	2.85	31.4	.53	5.8	.1	1.1	.03	.3	O -	Whole Blood
0.0782	NonReac	801	63	759	24.5507	M				10.52	263	97.7	48.1	15.8	7.15	68	2.58	24.5	.48	4.6	.26	2.4	.05	.5	O +	Whole Blood
0.0735	NonReac	1417	84	759	24.9425	M				8.1	214	93.8	46.5	15.4	5.2	64.2	2.13	26.3	.39	4.8	.33	4.1	.05	.6	O +	Whole Blood
0.0787	NonReac	917	66	760	58.4082	M				6.7	211	95.6	47.7	15.7	3.76	56.2	2.09	31.2	.42	6.2	.4	6	.03	.4	O -	Whole Blood
0.0856	NonReac	1672	91	760	58.8822	M																			O -	Whole Blood
0.0728	NonReac	1195	76	761	45.6301	M				9.08	310	88.6	51.9	17.4	4.95	54.7	3.3	36.3	.52	5.7	.24	2.6	.07	.7	A +	Whole Blood
0.0777	NonReac	1613	90	761	45.8986	M				7.87	298	88	51.3	17.1	3.78	48	3.3	41.9	.49	6.3	.25	3.1	.05	.7	A +	Whole Blood
0.0970	NonReac	93	35	762	52.9479	M				7.01	212	95.8	39.3	13.1	3.79	54.1	2.49	35.5	.49	7	.2	2.9	.04	.5	O +	Whole Blood
0.0846	NonReac	608	59	762	53.4082	M				8.32	260	93.2	42.8	14.5											O +	Whole Blood
0.0690	NonReac	1145	75	763	55.137	M				7.48	227	92.2	51.3	17.3	5.14	68.8	1.87	25	.4	5.3	.04	.5	.03	.4	O +	Whole Blood
0.0823	NonReac	1439	84	763	55.3178	M				7.49	211	93.7	51.8	17.2	4.91	65.4	2.12	28.3	.37	5	.07	1	.02	.3	O +	Whole Blood
0.0711	NonReac	649	60	764	65.0137	M				6.23	163	92.5	42	14.2	3.65	58.6	2.02	32.4	.4	6.4	.13	2.1	.03	.5	A +	Whole Blood
0.0746	NonReac	1809	94	764	65.674	M				5.56	178	94	43.8	14.7	3.01	54.1	2.05	36.8	.37	6.6	.1	1.9	.03	.6	A +	Whole Blood
0.0785	NonReac	1072	72	765	30.1315	F				9.55	254	87.5	38.9	13	6.37	66.7	2.43	25.5	.64	6.7	.06	.6	.05	.5	A +	Whole Blood
0.0776	NonReac	1463	85	765	30.3726	F				10.37	290	88.1	40.6	13.5	7.26	70.1	2.28	22	.68	6.5	.1	.9	.05	.5	A +	Whole Blood
0.0716	NonReac	1110	74	766	57.1068	F				8.36	275	95.9	38.6	12.7	5.7	68.3	2.18	26.1	.35	4.1	.08	.9	.05	.6	O +	Whole Blood
0.164	NonReac	1890	98	766	57.5671	F	206	829	99	5.8	263	90.4	36.4	12	3.08	53.1	2.16	37.3	.39	6.7	.13	2.2	.04	.7	O +	Convalescent plasma
0.0735	NonReac	253	45	767	53.6192	F				7.59	218	86.8	42	13.5	4.32	56.9	2.48	32.6	.4	5.3	.35	4.6	.04	.6	O +	Whole Blood
0.0649	NonReac	2249	110	767	54.8712	F				8.01	229	83.5	45.3	14.7	5.63	70.2	1.63	20.3	.42	5.3	.28	3.5	.05	.7	O +	Whole Blood
0.0716	NonReac	515	56	768	60.5041	M				9.19	387	87.9	47.9	15.8	5.91	64.3	2.39	26	.69	7.5	.16	1.7	.04	.5	A +	Whole Blood
0.0804	NonReac	1614	90	768	61.1534	M				8.08	344	91	48.4	15.8	5.06	62.6	2.38	29.4	.51	6.4	.1	1.2	.03	.4	A +	Whole Blood
0.0842	NonReac	477	55	769	49.7205	M									5.16	63.9	2.24	27.8	.52	6.5	.11	1.4	.03	.4	O +	Whole Blood
0.0882	NonReac	1196	76	769	50.1233	M									4.79	60.1	2.44	30.5	.55	6.9	.16	2	.04	.5	O +	Whole Blood
0.0737	NonReac	22	29	770	44.4521	M									4.87	60.2	2.74	33.9	.33	4	.14	1.8	.01	.1	A +	Whole Blood
0.0776	NonReac	1283	78	770	45.389	M				7.61	203	95.4	43.2	14.3	4.59	60.2	2.58	33.8	.29	3.9	.14	1.9	.01	.2	A +	Whole Blood
0.0825	NonReac	666	60	771	60.3452	M																			O +	Whole Blood
0.0828	NonReac	1767	93	771	60.9808	M				6.13	196	95.6	50.4	16.8	3.45	56.4	1.86	30.3	.57	9.3	.18	2.9	.07	1.1	O +	Whole Blood
0.0751	NonReac	26	30	772	60.7205	M				4.09	114	96.6	49.5	15.6	2.63	64.3	1.07	26.2	.19	4.6	.18	4.4	.02	.5	O +	Whole Blood
135	Reac	1697	92	772	61.9096	M				4.98	130	92.2	48.1	15.6	2.95	59.4	1.42	28.5	.4	8	.17	3.3	.04	.8	O +	Whole Blood
0.0778	NonReac	742	62	773	43.3507	M				8.6	236	90.9	46.4	15	5.46	63.6	2.46	28.6	.61	7.1	.03	.3	.04	.4	O +	Plasma apheresis
5.62	Reac	1750	93	773	43.9452	M	267	989	44	6.14	205	92.5	44.5	14.4	3.23	52.6	2.21	36.1	.55	8.9	.11	1.8	.04	.6	O +	Convalescent plasma
4.59	Reac	1903	99	773	44.0603	M	275	962	45	6.34	226	93.3	48.2	15.4	3.34	52.7	2.33	36.7	.52	8.2	.12	1.9	.03	.5	O +	Convalescent plasma
3.41	Reac	2023	104	773	44.1507	M				7.58	218	87.8	45.2	15.2	4.68	61.8	2.39	31.6	.4	5.2	.07	.9	.04	.5	O +	Convalescent plasma
2.34	Reac	2210	110	773	44.2658	M				6.74	250	88.8	42.6	14.2	3.55	52.6	2.58	38.3	.51	7.5	.07	1.1	.03	.5	O +	Convalescent plasma
2.13	Reac	2394	114	773	44.3425	M				5.97	221	90.7	43.9	14.7	3.39	56.9	2.04	34.2	.44	7.4	.07	1.1	.03	.4	O +	Convalescent plasma
7.67	Reac	454	55	774	46.5068	M				7.46	395	93.7	43.6	14.6	4.38	58.7	2.39	32.1	.46	6.2	.19	2.5	.04	.5	A +	Whole Blood
8.83	Reac	872	65	774	46.7068	M				6.84	396	94.1	46.7	15.3	3.67	53.6	2.48	36.3	.51	7.5	.13	1.9	.05	.7	A +	Whole Blood
9.53	Reac	1673	91	774	47.2027	M	282	1494	75	5.53	417	94.5	47.2	15.3	3.18	57.5	1.75	31.7	.44	7.9	.12	2.2	.04	.7	A +	Plasma apheresis
0.0729	NonReac	516	56	775	24.4247	M									3.31	58.4	1.82	31.9	.41	7.1	.12	2.2	.03	.4	O +	Whole Blood
0.0744	NonReac	1268	78	775	24.8438	M				5.77	214	85.9	39.8	12.8	3.71	64.2	1.38	23.9	.53	9.1	.11	2	.04	.8	O +	Whole Blood
0.0831	NonReac	1508	87	775	25.0137	M				5.74	211	83.2	42.6	13.9	3.23	56.3	1.72	30	.53	9.2	.22	3.8	.04	.7	O +	Whole Blood
0.0746	NonReac	284	46	776	40.9699	M				6.38	289	86.4	50.3	16.3	3	47	2.75	43.2	.48	7.5	.12	1.8	.03	.5	A +	Whole Blood
0.0750	NonReac	1347	82	776	41.6575	M				7.85	280	81.8	47.5	15.9	3.41	43.4	3.66	46.7	.62	7.9	.13	1.7	.03	.3	A +	Whole Blood
5.81	Reac	1913	100	777	25.1808	F	258	1031	174	10.18	357	87.4	42.6	13.9	6.73	66.2	2.79	27.4	.52	5.1	.09	.8	.05	.5	A +	Convalescent plasma
6.89	Reac	2130	108	777	25.3315	F				10.21	400	87.5	43.4	14.2	6.65	65.1	2.96	29	.47	4.6	.08	.8	.05	.5	A +	Convalescent plasma
0.0790	NonReac	337	49	778	23.8986	M				6.06	225	82.8	46.5	15.3	2.76	45.5	2.56	42.3	.49	8.1	.23	3.8	.02	.3	A +	Whole Blood
0.0758	NonReac	1197	76	778	24.4164	M				8.72	285	83.8	43.7	14.1	4.42	50.7	3.17	36.4	.67	7.7	.41	4.7	.05	.5	A +	Whole Blood
0.0748	NonReac	27	30	779	28.9726	F									4.94	68.9	1.64	22.8	.39	5.4	.18	2.5	.03	.4	O +	Whole Blood
0.0771	NonReac	1698	92	779	30.1616	F				9.03	342	83.3	43	14.4	6.55	72.5	1.89	20.9	.46	5.1	.1	1.1	.03	.4	O +	Whole Blood
0.0817	NonReac	207	42	780	37.1425	M									5.79	60.1	2.98	30.9	.46	4.8	.33	3.5	.07	.7	A +	Whole Blood
0.0776	NonReac	1490	86	780	37.9863	M				10.76	259	87.5	54.1	17.8	6.55	60.8	3.13	29.1	.63	5.9	.4	3.7	.05	.5	A +	Whole Blood
0.0765	NonReac	708	61	781	51.0685	M				7.47	298	89.2	41.7	13.7											A +	Platelet apheresis
0.0791	NonReac	1847	95	781	51.7123	M				9.39	304	83.5	43.8	14.4	7.02	74.6	1.83	19.5	.4	4.3	.11	1.2	.03	.4	A +	Platelet apheresis
0.0723	NonReac	46	30	782	38.1781	M	211	986	43	8.38	261	80.8	43.3	14	6.24	74.5	1.49	17.7	.51	6.1	.1	1.2	.04	.5	B +	Plasma apheresis
0.0812	NonReac	240	45	782	38.463	M				6.75	279	79.9	45.6	15	4.93	73.2	1.24	18.3	.4	5.9	.12	1.7	.06	.9	B +	Plasma apheresis
0.0735	NonReac	650	60	782	38.7507	M				5.81	283	79.2	41.2	13.6	3.93	67.7	1.26	21.7	.41	7.1	.17	2.9	.04	.6	B +	Plasma apheresis
0.0716	NonReac	1044	71	782	38.9699	M				5.72	300	77.1	41.5	14	3.66	64.2	1.47	25.7	.41	7.1	.14	2.4	.04	.6	B +	Platelet apheresis
0.0817	NonReac	1730	93	782	39.3836	M				6.92	289	75.9	43	14.4	4.99	72	1.42	20.6	.38	5.5	.09	1.3	.04	.6	B +	Plasma apheresis
0.0718	NonReac	692	61	783	44.7726	F				5.16	183	97.1	43.5	14.2	2.78	53.9	1.83	35.6	.33	6.3	.17	3.2	.05	1	A +	Whole Blood
0.0740	NonReac	1509	87	783	45.2658	F				4.97	186	95.1	43.4	14.4	2.84	57	1.68	33.9	.28	5.7	.12	2.3	.05	1.1	A +	Whole Blood
0.0770	NonReac	23	29	784	23.0192	M				6.65	257	85.9	45.5	15.4	3.54	53.3	2.35	35.2	.61	9.2	.11	1.7	.04	.6	O +	Whole Blood
0.0724	NonReac	547	57	784	23.5479	M				8.24	226	86.3	44.9	15.2	6.09	74	1.56	18.9	.52	6.3	.05	.6	.02	.2	O +	Whole Blood
0.0719	NonReac	956	68	784	23.7616	M				7.1	214	83.8	43.6	15.1	4.52	63.8	1.9	26.7	.59	8.3	.06	.8	.03	.4	O +	Whole Blood
0.0791	NonReac	168	39	785	49.8301	F				10.97	316	91.2	41.1	13.7	6.89	62.8	3.26	29.8	.57	5.2	.2	1.8	.05	.4	A +	Whole Blood
118	Reac	1172	76	785	50.5315	F				7.61	271	91.5	43.6	14.6	4.11	54	2.59	33.9	.52	6.9	.35	4.6	.04	.6	A +	Whole Blood
9.19	Reac	2064	106	786	26.5699	M	193	1144	137	6.13	203	95.1	44.3	15.3	3.21	52.4	2.25	36.7	.52	8.4	.14	2.3	.01	.2	A +	Convalescent plasma
8.62	Reac	2408	114	786	26.7233	M				8.11	204	92	42.3	15.2	5.25	64.8	2.22	27.3	.52	6.4	.1	1.2	.02	.3	A +	Convalescent plasma
0.0747	NonReac	1132	74	787	26.0521	M				5.38	215	89.9	44.1	14.8	3.39	62.9	1.48	27.4	.28	5.3	.21	4	.02	.4	A +	Whole Blood
0.0777	NonReac	1493	86	787	26.2849	M				5.22	241	90.8	48.4	16.2	3.21	61.4	1.52	29.1	.31	6	.16	3	.02	.5	A +	Whole Blood
0.0741	NonReac	783	63	788	28.9288	M				7.18	229	95.4	45	14.9	4.61	64.2	1.69	23.5	.44	6.1	.41	5.7	.03	.5	O +	Whole Blood
0.0742	NonReac	1688	91	788	29.4767	M				10.83	472	94.3	50.7	17	5.65	52.1	3.87	35.8	.92	8.5	.35	3.3	.04	.3	O +	Whole Blood
0.0796	NonReac	802	63	789	57.8	M				6.38	186	93.4	47.4	15.3	3.46	54.3	2.23	35	.36	5.6	.3	4.7	.03	.4	B +	Whole Blood
0.0819	NonReac	1594	89	789	58.2877	M				5.18	169	89.5	44.4	14.9	2.45	47.4	2.1	40.4	.24	4.6	.38	7.3	.01	.3	B +	Whole Blood
0.0743	NonReac	939	67	790	36.9151	M				8.62	356	86.2	45.5	14.9	4.33	50.3	3.43	39.8	.61	7	.22	2.6	.03	.3	A +	Whole Blood
0.0721	NonReac	1510	87	790	37.2932	M				9.22	334	86.9	45.3	14.8	5.28	57.3	2.9	31.5	.69	7.5	.31	3.3	.04	.4	A +	Whole Blood
0.0792	NonReac	158	38	791	22.9753	M				9.19	231	86.8	49.5	15.6	5.92	64.4	2.5	27.2	.5	5.4	.24	2.6	.03	.4	O +	Whole Blood
0.0801	NonReac	1731	93	791	24.0192	M				8.43	264	84.6	49.3	16	4.97	58.9	2.58	30.6	.62	7.3	.22	2.7	.04	.5	O +	Whole Blood
0.0835	NonReac	455	55	792	24.0849	M									5.19	66.5	2.05	26.3	.32	4.1	.22	2.8	.02	.3	O -	Whole Blood
0.0784	NonReac	1163	75	792	24.4767	M				6.5	244	89.7	48.2	16.4	3.44	52.7	2.5	38.5	.38	5.9	.16	2.5	.02	.4	O -	Whole Blood
39.7	Reac	2082	107	793	42.5452	M				10.48	262	90.2	47.4	16.2	5.86	56	3.77	35.9	.69	6.6	.13	1.2	.03	.3	A +	Convalescent plasma
25.1	Reac	2288	112	793	42.6411	M				5.94	242	88	44.6	15.3	3.56	59.9	2.01	33.7	.31	5.3	.04	.7	.02	.4	A +	Convalescent plasma
0.0705	NonReac	1269	78	794	50.9205	M				11.65	301	98.4	51	15.7	8.54	73.3	2.25	19.3	.66	5.6	.16	1.4	.04	.4	O -	Whole Blood
0.0721	NonReac	1595	89	794	51.1315	M																			O -	Whole Blood
0.0764	NonReac	845	65	795	23.6438	M									4.63	58.2	2.53	31.8	.59	7.4	.16	2	.05	.6	A -	Whole Blood
0.0736	NonReac	1198	76	795	23.8548	M				6.9	141	90.6	45.1	15.5	4.49	65.2	1.79	25.9	.47	6.8	.12	1.7	.03	.4	A -	Whole Blood
31.1	Reac	1980	103	796	28.9014	M				10.63	357	87.7	46.8	15.5	8.39	78.8	1.82	17.2	.35	3.3	.05	.5	.02	.2	A +	Convalescent plasma
23.1	Reac	2270	111	796	29.063	M	256	1173	92	6.29	341	86.2	46.4	16	3.83	60.9	1.98	31.5	.34	5.3	.1	1.6	.04	.7	A +	Convalescent plasma
0.0775	NonReac	174	40	797	41.137	M				5.77	255	89.4	43.9	14.9	3.23	55.9	1.99	34.6	.41	7.1	.11	1.9	.03	.5	O -	Whole Blood
0.0820	NonReac	1786	94	797	42.1616	M				7.14	249	89.8	43.5	14.6	4.48	62.7	1.99	27.9	.48	6.7	.17	2.4	.02	.3	O -	Whole Blood
0.0796	NonReac	78	35	798	40.789	F				8.45	220	94.4	43.1	14	5.82	68.9	1.67	19.7	.46	5.5	.45	5.3	.05	.6	A +	Whole Blood
0.0803	NonReac	254	45	798	40.9918	F				8.63	243	93.6	40.7	13.2	6.12	70.9	1.96	22.7	.36	4.2	.16	1.9	.03	.3	A +	Whole Blood
3.53	Reac	1062	72	798	41.5096	F				7.61	258	93.3	43.1	13.8	4.89	64.1	2.16	28.4	.34	4.5	.2	2.7	.02	.3	A +	Whole Blood
2.10	Reac	1865	96	798	41.9644	F	174	1437	75	6.13	236	92.8	44.5	14.2	4.15	67.8	1.37	22.3	.29	4.7	.28	4.6	.04	.6	A +	Convalescent plasma
0.0828	NonReac	159	38	799	23.0219	F				8.68	289	96.1	42.8	14.1	6.25	72	1.98	22.8	.36	4.2	.02	.2	.07	.8	O +	Whole Blood
25.8	Reac	1596	89	799	23.9918	F				5.74	261	90.2	40.9	13.8	2.89	50.2	2.33	40.6	.41	7.1	.04	.8	.07	1.3	O +	Whole Blood
0.0807	NonReac	1270	78	800	57.7699	M									3.32	50.9	2.77	42.5	.32	4.8	.1	1.6	.01	.2	O +	Whole Blood
80.4	Reac	2052	105	800	58.2904	M	473	866	71	6.32	157	93.9	47.4	16.3	3.08	48.8	2.76	43.6	.37	5.8	.09	1.4	.02	.4	O +	Convalescent plasma
0.0919	NonReac	73	34	801	58.4685	M				6.91	303	98.4	49.8	15.8	4.38	63.5	1.66	24	.55	8	.28	4	.04	.5	O +	Whole Blood
0.0786	NonReac	855	65	801	59.0548	M																			O +	Whole Blood
0.0770	NonReac	15	29	802	42.6822	M				6.68	173	86.4	44.6	14.9	3.13	46.9	2.7	40.5	.51	7.6	.32	4.7	.02	.3	O +	Whole Blood
0.0821	NonReac	1511	87	802	43.7836	M				6.67	183	84.6	43.2	14.8	3.07	46	2.83	42.5	.48	7.2	.27	4	.02	.3	O +	Whole Blood
16.0	Reac	2354	113	802	44.2849	M	279	1118	38	6.06	189	85.4	43.5	15	3.25	53.7	2.23	36.8	.34	5.6	.22	3.6	.02	.3	O +	Convalescent plasma
78.0	Reac	2024	104	803	41.0521	M				9.13	418	93.4	41.2	13.4	6.49	71.1	2.03	22.2	.45	4.9	.11	1.2	.05	.6	A +	Convalescent plasma
64.2	Reac	2131	108	803	41.1315	M				7.99	423	90.4	39.8	13.1	5.81	72.7	1.59	19.9	.44	5.5	.11	1.4	.04	.5	A +	Convalescent plasma
106	Reac	1146	75	804	28.8192	M				4.13	169	102.3	50.6	16.3	2.56	62.1	1.15	27.8	.31	7.5	.08	1.9	.03	.7	A +	Whole Blood
58.8	Reac	1472	86	804	29.0329	M				9.3	199	99.8	45.6	15.2	5.87	63.2	2.38	25.5	.75	8	.26	2.8	.04	.5	A +	Whole Blood
0.0821	NonReac	74	34	805	38.6301	M				4.74	260	101.3	45.4	14	2.27	48	1.69	35.6	.64	13.6	.12	2.4	.02	.4	A +	Whole Blood
0.0778	NonReac	1486	86	805	39.6192	M				8.16	295	93.5	43	14.3	4.12	50.5	3.19	39.1	.66	8.1	.16	1.9	.03	.4	A +	Whole Blood
0.0797	NonReac	1095	73	806	50.274	M									2.92	49.8	2.34	39.9	.48	8.2	.1	1.7	.02	.4	A -	Whole Blood
0.0977	NonReac	1615	90	806	50.6	M				4.78	200	98.3	47	15.8	2.45	51.2	1.8	37.7	.4	8.3	.11	2.3	.02	.5	A -	Whole Blood
27.4	Reac	2132	108	807	50.726	F	168	1359	93	5.58	241	87.7	42.6	13.9	3.1	55.5	2.02	36.3	.35	6.2	.09	1.6	.02	.4	A +	Convalescent plasma
19.2	Reac	2335	112	807	50.8137	F				7.18	262	86.6	42.9	13.9	4.41	61.6	2.09	29.1	.58	8	.07	.9	.03	.4	A +	Convalescent plasma
153	Reac	2065	106	808	43.4301	M	205	987	51	9.5	324	83.9	48.1	16.7	6.17	64.9	2.38	25	.82	8.7	.09	1	.04	.4	A -	Convalescent plasma
129	Reac	2289	112	808	43.5425	M				9.04	286	80.4	45	16.2	5.81	64.2	2.54	28.1	.6	6.7	.05	.6	.04	.4	A -	Convalescent plasma
0.0793	NonReac	16	29	809	52.3452	M				6.81	228	89.1	44.9	14.6	4.37	64.3	1.58	23.1	.69	10.1	.16	2.4	.01	.1	AB	Whole Blood
0.0752	NonReac	1636	90	809	53.5151	M				6.13	268	86.8	42.6	14.2	3.66	59.7	1.76	28.8	.61	9.9	.09	1.4	.01	.2	AB	Whole Blood
0.0747	NonReac	675	60	810	54.4164	F									4.18	65.1	1.81	28.2	.3	4.6	.08	1.3	.05	.8	A +	Whole Blood
144	Reac	2395	114	810	55.4411	F	137	946	359	5.77	298	89.9	46.4	15.5	3.87	67.1	1.49	25.8	.26	4.5	.1	1.7	.05	.9	A +	Convalescent plasma
0.0766	NonReac	651	60	811	48.3918	M				6.49	193	88.8	36.1	11.8	3.44	53.1	2.64	40.6	.31	4.8	.08	1.2	.02	.3	B -	Whole Blood
0.0773	NonReac	1623	90	811	48.9726	M																			B -	Whole Blood
0.0749	NonReac	709	61	812	42.3589	F				5.36	214	93.3	44	14											A +	Plasma apheresis
0.0719	NonReac	886	66	812	42.4493	F				5.14	213	91.3	41.9	13.5	3.2	62.2	1.52	29.6	.22	4.2	.18	3.6	.02	.4	A +	Platelet apheresis
0.0765	NonReac	1418	84	812	42.7945	F				6.49	211	91	42.6	13.6	4.34	66.8	1.71	26.4	.35	5.4	.06	.9	.03	.5	A +	Platelet apheresis
0.0754	NonReac	1689	91	812	42.937	F				5.2	212	90.9	44.3	14.4	3.34	64.1	1.41	27.1	.28	5.4	.14	2.8	.03	.6	A +	Plasma apheresis
0.0806	NonReac	693	61	813	53.6438	F				6.97	268	92.9	41	13.6	4.43	63.5	1.95	28	.43	6.2	.13	1.9	.03	.4	AB	Whole Blood
0.0722	NonReac	1512	87	813	54.137	F				6.44	272	90.2	40.5	13.4	4.06	63.1	1.84	28.6	.45	6.9	.08	1.2	.01	.2	AB	Whole Blood
0.0724	NonReac	789	63	814	42.7562	M				8.55	227	93.5	47.7	16	5.76	67.4	1.94	22.7	.59	6.9	.24	2.8	.02	.2	O +	Whole Blood
0.0742	NonReac	1637	90	814	43.274	M				6.62	227	92.6	47.2	15.9	4.52	68.4	1.44	21.7	.46	7	.19	2.8	.01	.1	O +	Whole Blood
41.6	Reac	1911	100	815	54.2082	M	192	756	55	10.78	299	94.2	49.3	16.2	6.9	63.9	3.01	27.9	.65	6.1	.17	1.6	.05	.5	O +	Convalescent plasma
39.0	Reac	2066	106	815	54.326	M				8.92	270	92.7	51.1	17.1	5.47	61.2	2.67	30	.57	6.4	.17	1.9	.04	.5	O +	Convalescent plasma
0.0834	NonReac	127	36	816	22.6027	M				7.51	315	86.5	48.4	16.4	3.94	52.5	2.72	36.3	.69	9.2	.11	1.4	.05	.6	O +	Whole Blood
0.0750	NonReac	1638	90	816	23.6384	M				5.35	285	91	47.4	15.8	2.77	51.9	1.94	36.2	.52	9.7	.08	1.4	.04	.8	O +	Whole Blood
0.265	NonReac	441	54	817	32.6904	M				6.02	202	91.4	46.5	15.7	4.04	67.2	1.47	24.5	.38	6.2	.1	1.7	.03	.4	O +	Whole Blood
0.331	NonReac	1133	74	817	33.074	M				7.15	201	93.4	48.1	16.6	4.49	62.9	1.7	23.8	.42	5.8	.44	6.2	.1	1.3	O +	Whole Blood
0.0767	NonReac	111	36	818	54.9836	F				5.51	232	94	40.1	12.6	2.12	38.4	3.1	56.1	.24	4.4	.04	.8	.01	.3	A +	Whole Blood
0.0743	NonReac	417	54	818	55.3315	F				5.47	247	90.7	42.7	13.4	2.36	43.2	2.81	51.4	.27	4.9	.02	.4	.01	.1	A +	Whole Blood
0.0802	NonReac	1339	81	819	48.8	F				8.45	292	89	45.6	15.5	5.29	62.7	2.59	30.6	.45	5.3	.08	1	.04	.4	O +	Whole Blood
0.0785	NonReac	1699	92	819	49.0027	F				5.32	321	86.3	42.8	14.2	3.02	56.7	1.79	33.5	.36	6.8	.12	2.3	.03	.7	O +	Whole Blood
8.81	Reac	951	68	820	35.5918	M				8.81	263	96.7	50.8	17.1	4.51	51.2	3.21	36.4	.82	9.3	.25	2.8	.02	.3	O +	Whole Blood
2.98	Reac	2003	103	820	36.2658	M	416	1417	128	10.42	309	94.5	47.7	16.6	6.32	60.7	3.03	29.1	.8	7.6	.24	2.3	.03	.3	O +	Convalescent plasma
1.92	Reac	2184	109	820	36.3753	M				9.62	255	94	48.6	17.1	5.79	60.2	3.03	31.5	.62	6.4	.15	1.6	.03	.3	O +	Convalescent plasma
1.23	Reac	2409	114	820	36.4712	M				10.49	284	92.6	48	16.7	5.84	55.7	3.57	33.9	.84	8.1	.22	2.1	.02	.2	O +	Convalescent plasma
0.0708	NonReac	1164	75	821	51.063	F				9.6	436	90.3	40.6	13.2	5.72	59.6	3.03	31.5	.54	5.6	.22	2.3	.09	1	O +	Platelet apheresis
0.0748	NonReac	1655	91	821	51.3644	F				8	384	87	41.6	13.4	4.66	58.2	2.67	33.4	.39	4.9	.18	2.3	.1	1.2	O +	Platelet apheresis
0.0771	NonReac	382	53	822	29.6384	F				9.38	313	86.4	39.3	12.4	5.87	62.6	2.63	28	.67	7.2	.17	1.8	.04	.4	O +	Whole Blood
0.0787	NonReac	1036	71	822	29.9753	F				9.11	294	88.6	41.2	13.3	5.74	63	2.51	27.6	.64	7	.19	2.1	.03	.3	O +	Whole Blood
0.0732	NonReac	351	50	823	25.2849	F									4.54	53.6	3.13	37.1	.55	6.4	.19	2.2	.06	.7	A +	Whole Blood
0.0779	NonReac	790	63	823	25.5342	F				10.19	343	96.6	42.4	13.2	7.03	69	2.93	28.8	.02	.2	.14	1.4	.07	.6	A +	Whole Blood
58.5	Reac	1861	95	824	23.5425	M	359	726	49	5.45	232	92.4	45.3	15.3	2.44	44.7	2.47	45.3	.38	7	.13	2.4	.03	.6	O +	Convalescent plasma
33.3	Reac	1993	103	824	23.6959	M				6.31	210	91.2	47.4	16.2	2.68	42.6	3.03	48	.41	6.4	.15	2.3	.04	.7	O +	Convalescent plasma
28.9	Reac	2138	108	824	23.7918	M				4.84	232	91.1	44.5	15.3	1.98	41	2.2	45.4	.44	9.1	.19	3.8	.03	.7	O +	Convalescent plasma
0.0784	NonReac	223	43	825	42.4301	M				6.2	237	89.5	46.7	15.8	3.56	57.4	1.77	28.5	.31	5	.52	8.4	.04	.7	A +	Plasma apheresis
0.0790	NonReac	338	49	825	42.5397	M				7.53	231	91.6	46.6	15.5	5.49	72.9	1.29	17.1	.32	4.3	.39	5.2	.04	.5	A +	Plasma apheresis
0.0749	NonReac	1199	76	826	38.9863	M				8.24	281	91.1	49.7	17	5.49	66.6	2.22	27	.35	4.3	.13	1.5	.05	.6	O +	Whole Blood
0.0752	NonReac	1695	91	826	39.2849	M				6.74	275	91.2	49.1	16.6	4.16	61.6	1.87	27.8	.44	6.6	.22	3.2	.05	.8	O +	Whole Blood
0.0801	NonReac	160	38	827	38.2822	M									4.85	64.3	2.28	30.1	.32	4.2	.08	1.1	.03	.3	A +	Whole Blood
0.0707	NonReac	887	66	827	38.811	M									4.48	58.3	2.69	34.9	.41	5.4	.08	1.1	.02	.3	A +	Whole Blood
77.6	Reac	2039	104	828	61.2877	M	244	999	70	8.34	234	90.9	53	18.1	5.54	66.3	2.04	24.5	.5	6	.19	2.3	.07	.9	O +	Convalescent plasma
60.2	Reac	2329	112	828	61.4384	M				6.93	290	89.2	47.2	16.4	4.69	67.6	1.6	23.1	.45	6.5	.13	1.9	.06	.9	O +	Convalescent plasma
0.0792	NonReac	1012	70	829	23.263	F									4.82	68.4	1.6	22.8	.41	5.9	.14	2	.06	.9	A +	Whole Blood
0.0756	NonReac	1732	93	829	23.6959	F				11.44	326	90.8	40.6	14.1	7.17	62.7	3.31	29	.59	5.1	.29	2.5	.08	.7	A +	Whole Blood
0.0648	NonReac	318	48	830	40.8301	M				7.51	255	92.5	45.3	14.9	5.42	72.2	1.52	20.3	.43	5.7	.1	1.3	.04	.5	A +	Whole Blood
0.0778	NonReac	578	58	830	41.0137	M				7.31	238	89.4	43.8	14.6	4.8	65.6	1.89	25.8	.47	6.5	.12	1.7	.03	.4	A +	Whole Blood
0.0777	NonReac	47	30	831	33.4986	F				6.58	288	87.9	40.3	12.6	4.31	65.6	1.71	25.9	.44	6.6	.07	1.1	.05	.8	B +	Whole Blood
0.0715	NonReac	1147	75	831	34.3589	F				5.36	264	84	40	12.9	3.71	69.1	1.13	21.1	.4	7.5	.07	1.3	.05	1	B +	Whole Blood
0.0741	NonReac	541	57	832	51.211	M				6.92	298	85	42.6	13.9	4.02	58.1	2.23	32.2	.44	6.4	.2	2.9	.03	.4	AB	Plasma apheresis
0.0799	NonReac	1616	90	832	51.8438	M	204	822	482	8.71	290	82.7	43.4	14.1	5.72	65.8	2.08	23.9	.5	5.7	.37	4.2	.04	.4	AB	Plasma apheresis
0.243	NonReac	112	36	833	23.1562	F				8.39	275	93.9	39.8	12.8	5.27	62.8	2.2	26.2	.67	8	.2	2.4	.05	.6	AB	Whole Blood
51.6	Reac	962	69	833	23.789	F									5.48	57	3.12	32.5	.82	8.5	.14	1.5	.05	.5	AB	Whole Blood
0.0754	NonReac	1468	85	834	52.3288	M									3.25	43.6	3.12	41.8	.48	6.4	.56	7.5	.05	.7	O +	Whole Blood
0.0802	NonReac	1848	95	834	52.5151	M				6.05	263	87.6	50.1	16.6	2.45	40.6	2.88	47.5	.38	6.3	.29	4.8	.05	.8	O +	Whole Blood
0.0726	NonReac	1248	77	835	24.8411	M				7.36	230	89.7	48.4	15.6	4.1	55.7	2.56	34.9	.62	8.4	.07	.9	.01	.1	B +	Whole Blood
72.3	Reac	2261	111	835	25.4904	M	248	1091	72	5.56	257	87.4	52	17.1	2.96	53.1	2.13	38.3	.4	7.2	.06	1.2	.01	.2	B +	Convalescent plasma
0.0856	NonReac	128	36	836	40.2795	F	193	1045	87	6.77	247	91	43.8	14.9	3.52	52	2.69	39.7	.4	5.9	.13	1.9	.03	.5	A +	Plasma apheresis
0.0798	NonReac	600	59	836	40.7096	F				5.71	244	91.1	44.9	14.8	2.77	48.4	2.53	44.3	.27	4.8	.12	2.1	.02	.4	A +	Whole Blood
37.9	Reac	1787	94	837	23.7589	M	184	953	122	4.82	232	92.8	46.4	15.6	3.32	69	1.13	23.5	.25	5.2	.1	2	.02	.3	A +	Convalescent plasma
23.8	Reac	1932	101	837	23.8932	M	187	951	133	7.21	256	90	44.9	15.7	4.75	65.9	1.91	26.4	.42	5.9	.11	1.5	.02	.3	A +	Convalescent plasma
17.3	Reac	2057	106	837	23.9863	M				5.66	266	87.9	47.1	16.8	3.6	63.6	1.61	28.5	.25	4.5	.17	2.9	.03	.5	A +	Convalescent plasma
10.3	Reac	2199	109	837	24.0548	M				4.37	210	88	44.9	15.7	2.97	68	.87	20	.38	8.7	.13	2.9	.02	.4	A +	Convalescent plasma
0.0845	NonReac	667	60	838	33.3452	F				8.15	245	91.3	42.4	13.8	5.07	62.2	2.26	27.8	.39	4.8	.38	4.6	.05	.6	O -	Whole Blood
7.21	Reac	1153	75	838	33.6329	F				7.62	233	86.8	43.4	14.7	4.53	59.4	2.31	30.3	.32	4.2	.42	5.5	.04	.6	O -	Whole Blood
0.0791	NonReac	339	49	839	62.8548	M				7.28	234	86.6	46.5	15	3.26	44.8	3.21	44.1	.64	8.8	.11	1.5	.06	.8	O +	Whole Blood
0.0803	NonReac	676	60	839	63.074	M																			O +	Whole Blood
0.0773	NonReac	241	45	840	22.9616	F				9.19	406	84.3	42.9	13.8	4.76	51.8	3.59	39	.44	4.8	.32	3.5	.08	.9	O +	Plasma apheresis
0.0744	NonReac	601	59	840	23.2301	F				9.12	359	89.7	45.3	14.1	5.9	64.8	2.62	28.7	.44	4.8	.08	.9	.08	.8	O +	Plasma apheresis
0.0870	NonReac	1733	93	840	23.8822	F				5.49	315	90.3	43.2	13.8	2.91	52.8	2.11	38.4	.3	5.5	.11	2.1	.06	1.2	O +	Whole Blood
0.0675	NonReac	2228	110	840	24.2137	F	274	1121	89	7.65	330	83.6	42	13.8	4.19	54.8	2.78	36.3	.46	6	.15	2	.07	.9	O +	Plasma apheresis
156	Reac	1946	101	841	23.074	M	282	1103	48	7.68	300	93.9	47.4	15.2	4.43	57.6	2.25	29.3	.46	6	.51	6.7	.03	.4	A +	Convalescent plasma
150	Reac	2115	107	841	23.189	M				6.35	299	93.8	46.5	15.2	3.54	55.6	1.79	28.2	.55	8.7	.44	7	.03	.5	A +	Convalescent plasma
100	Reac	2388	113	841	23.3041	M				9.44	313	93.7	50	16.2	6.42	68	1.95	20.7	.52	5.5	.51	5.4	.04	.4	A +	Convalescent plasma
0.0730	NonReac	811	64	842	23.011	M									3.96	60.4	2.05	31.3	.44	6.7	.08	1.2	.03	.4	A +	Whole Blood
0.0782	NonReac	1646	91	842	23.5288	M				7.66	255	84.1	50.3	16.9	4.88	63.8	2.02	26.3	.63	8.2	.1	1.3	.03	.4	A +	Whole Blood
0.0869	NonReac	242	45	843	49.8411	M				6.61	254	96.1	45.7	15.2	3.21	48.5	2.59	39.3	.54	8.2	.23	3.4	.04	.6	O +	Whole Blood
0.0693	NonReac	1425	84	843	50.5945	M				6.31	239	92.9	46.7	15.5	3.06	48.6	2.44	38.7	.55	8.7	.23	3.6	.03	.4	O +	Whole Blood
0.0931	NonReac	1849	95	843	50.8	M				6.84	254	94.1	45.9	15.3	3.27	47.8	2.61	38.2	.66	9.6	.26	3.8	.04	.6	O +	Whole Blood
0.0703	NonReac	846	65	844	38.6411	M									5.26	68	1.88	24.3	.47	6	.09	1.2	.04	.5	O +	Whole Blood
0.0741	NonReac	1234	77	844	38.8712	M				7.82	224	94.8	41.9	13.8	4.97	63.6	2.21	28.3	.44	5.6	.15	1.9	.05	.6	O +	Whole Blood
0.0806	NonReac	129	36	845	32.0767	F	163	1332	305	8.58	266	91.1	43.6	14.4	5.35	62.4	2.58	30.1	.41	4.7	.19	2.2	.05	.6	B +	Plasma apheresis
0.0808	NonReac	1822	94	845	33.189	F	157	1250	296	6.43	289	90.7	43.2	14.1	4	62.2	2.04	31.7	.28	4.4	.08	1.3	.03	.4	B +	Plasma apheresis
0.0858	NonReac	148	38	846	40.4767	F				6.22	259	87.3	41.1	13											O +	Whole Blood
0.0802	NonReac	1340	81	846	41.3068	F				9.76	211	85.5	40.9	13.3	5.94	60.9	3.17	32.5	.51	5.2	.09	.9	.05	.5	O +	Whole Blood
0.0791	NonReac	930	67	847	58.5726	M									5.35	64.2	2.33	27.9	.39	4.6	.25	3	.03	.3	B +	Whole Blood
0.0747	NonReac	1529	87	847	58.9562	M				7.92	257	88.6	49	16.5	5.1	64.3	2.24	28.3	.37	4.7	.19	2.4	.02	.3	B +	Whole Blood
0.0750	NonReac	652	60	848	42.2055	M				7.83	354	90.9	48.4	15.9	4.89	62.6	2.22	28.3	.63	8	.06	.8	.03	.3	A +	Whole Blood
126	Reac	2160	108	848	43.137	M	255	846	64	7.71	373	91.6	48.2	16.2	4.86	63.1	2.1	27.2	.66	8.5	.07	.9	.02	.3	A +	Convalescent plasma
0.0721	NonReac	579	58	849	49.1753	F				8.44	214	94.5	40.4	13.3	5.31	63	2.14	25.3	.76	9	.15	1.8	.08	.9	O +	Whole Blood
0.0679	NonReac	1173	76	849	49.5151	F				8.55	217	93	42.2	13.9	5.41	63.5	2.15	25.1	.82	9.5	.12	1.4	.05	.5	O +	Whole Blood
0.0834	NonReac	208	42	850	26.5534	M				7.4	250	90.6	51.1	16.8	3.9	52.6	2.84	38.4	.51	6.9	.14	1.9	.01	.2	O +	Whole Blood
173	Reac	1366	82	850	27.3178	M				9.11	227	91.3	51.1	16.6	5.06	55.5	3.3	36.2	.57	6.3	.16	1.8	.02	.2	O +	Whole Blood
232	Reac	1879	97	850	27.6055	M				10.03	270	87	46.9	16	6.01	59.9	3.27	32.6	.61	6.1	.12	1.2	.02	.2	O +	Whole Blood
0.0743	NonReac	758	62	851	47.2849	M				9.18	334	70.7	43	13.4	6.21	67.7	2.04	22.2	.66	7.2	.21	2.3	.06	.6	O +	Whole Blood
0.0713	NonReac	1367	82	851	47.6685	M				9.06	296	69.7	45.1	14	5.72	63.2	2.25	24.8	.83	9.1	.21	2.4	.05	.5	O +	Whole Blood
0.0767	NonReac	130	36	852	49.5205	F									3.21	57.4	1.83	32.8	.41	7.4	.1	1.7	.04	.7	A +	Whole Blood
0.0721	NonReac	1045	71	852	50.189	F				5.85	246	92.8	40	13.1	3.58	61.3	1.69	28.8	.46	7.8	.1	1.7	.02	.4	A +	Whole Blood
0.0720	NonReac	803	63	853	42.3918	M									6.57	65.9	2.46	24.6	.48	4.8	.42	4.2	.05	.5	A -	Whole Blood
0.0656	NonReac	1174	76	853	42.6274	M				12.26	202	86.8	43.3	13.8	7.62	62.2	3.37	27.5	.66	5.4	.56	4.5	.05	.4	A -	Whole Blood
58.0	Reac	1947	101	854	26.4466	F	293	1313	196	9.07	265	96.1	42.2	14.2	5.32	58.6	2.98	32.9	.59	6.5	.16	1.8	.02	.2	O +	Convalescent plasma
43.6	Reac	2239	110	854	26.6164	F				7.66	287	95	42.4	14.4	4.56	59.6	2.6	33.9	.41	5.3	.05	.7	.04	.5	O +	Convalescent plasma
0.127	NonReac	856	65	855	34.7726	F									2.9	51.3	2.28	40.5	.36	6.4	.06	1.1	.04	.7	O +	Whole Blood
0.115	NonReac	1530	87	855	35.1918	F				5.69	277	90.4	41.4	13.6	2.51	44.2	2.62	45.8	.45	8	.08	1.4	.03	.6	O +	Whole Blood
0.0824	NonReac	209	42	856	49.4877	M				7.08	194	95.2	44.1	14.6	4.22	59.6	2.01	28.4	.63	8.9	.18	2.5	.04	.6	A -	Whole Blood
0.0724	NonReac	719	62	856	49.863	M				7.63	196	92.9	46	15.1	4.69	61.4	2.2	28.8	.55	7.3	.15	2	.04	.5	A -	Whole Blood
0.0716	NonReac	494	55	857	35.2877	F				8.11	220	96.8	44	14.1	4.89	60.4	2.75	34	.34	4.1	.11	1.3	.02	.2	A +	Whole Blood
0.0780	NonReac	826	64	857	35.4548	F				6.64	240	96.7	45.1	14.6	3.72	56.2	2.36	35.5	.39	5.8	.14	2.1	.03	.4	A +	Whole Blood
0.0798	NonReac	169	39	858	45.1726	M				6.7	233	99.1	48.1	15.7	3.75	55.8	2.47	36.9	.38	5.7	.07	1.1	.03	.5	O -	Whole Blood
0.0819	NonReac	310	48	858	45.3452	M				7.05	220	97.3	47.7	15.3	4.63	65.6	1.95	27.7	.38	5.4	.05	.8	.04	.5	O -	Whole Blood
0.0811	NonReac	383	53	859	46.9507	M				7.41	260	93.2	44.7	14.5	4.44	59.7	2.22	30	.49	6.6	.23	3.2	.03	.5	A +	Platelet apheresis
0.0782	NonReac	743	62	859	47.1205	M				5.88	280	94.4	44.9	14.7	2.99	50.8	2.26	38.4	.41	7	.19	3.2	.03	.6	A +	Platelet apheresis
97.5	Reac	2343	113	859	48.0932	M				6.56	266	92.4	44	14.7	3.73	57	2.04	31.1	.51	7.7	.24	3.6	.04	.6	A +	Convalescent plasma
0.0752	NonReac	48	30	860	21.726	F				10.95	388	92.4	44.6	13.9	6.66	60.9	3.09	28.2	.54	4.9	.58	5.3	.08	.7	O -	Whole Blood
0.0815	NonReac	1356	82	860	22.726	F				10.74	372	87	41.6	13.3	6.01	56	3.69	34.2	.57	5.3	.4	3.8	.07	.7	O -	Whole Blood
0.0751	NonReac	804	63	861	22.4986	M				5.27	205	88.5	48.9	15.8	2.79	52.8	1.78	33.7	.38	7.3	.3	5.7	.02	.5	A +	Whole Blood
0.0844	NonReac	1768	93	861	23.0685	M				7.56	199	84.5	43.6	14.5	3.77	49.7	2.89	38.2	.59	7.9	.27	3.6	.04	.6	A +	Whole Blood
0.0724	NonReac	360	53	862	47.8603	M				7.19	241	90.5	45.4	15.3	4.03	56.1	2.3	31.9	.57	7.9	.26	3.7	.03	.4	O +	Whole Blood
0.0750	NonReac	1165	75	862	48.2932	M									4.02	60.7	2.02	30.6	.42	6.3	.13	2	.02	.4	O +	Whole Blood
97.7	Reac	1939	101	863	22.7616	M	101	806	70	5.14	252	79.4	42.2	14.4	2.42	47.1	2.26	44.1	.37	7.2	.06	1.1	.03	.5	B +	Convalescent plasma
105	Reac	2262	111	863	22.9507	M				5.26	294	83.5	47.8	16.2	2.61	49.6	2.13	40.5	.41	7.8	.05	1	.06	1.1	B +	Convalescent plasma
0.0791	NonReac	352	50	864	25.5068	F									3.75	43	3.23	37.2	.57	6.6	1.12	12.8	.04	.4	A +	Whole Blood
0.0815	NonReac	791	63	864	25.7562	F				5.18	208	82.6	38.5	12	1.63	31.5	2.97	57.2	.37	7.2	.19	3.7	.02	.4	A +	Whole Blood
0.0791	NonReac	113	36	865	27.5781	M				5.94	230	95.8	46.2	15.3	3.27	55	2.21	37.2	.38	6.4	.06	1	.02	.4	A +	Whole Blood
0.0841	NonReac	1734	93	865	28.6712	M				5.22	217	92.4	42.8	14.2	2.93	56.1	1.85	35.5	.37	7.1	.05	1	.02	.3	A +	Whole Blood
0.0787	NonReac	79	35	866	31.326	M				7.35	234	89.9	46.6	15.6	3.6	49	3.04	41.3	.57	7.8	.1	1.4	.04	.5	A +	Whole Blood
0.0763	NonReac	361	53	866	31.6712	M				9.07	254	91.2	46.1	15.2	5.73	63.2	2.75	30.4	.49	5.4	.08	.8	.02	.2	A +	Whole Blood
0.0798	NonReac	720	62	867	46.1836	F				6.08	196	89.3	39.4	12.9	3.72	61.2	1.79	29.4	.36	5.9	.17	2.8	.04	.7	O +	Whole Blood
0.0682	NonReac	1096	73	867	46.3945	F				5.45	216	87.9	38.1	12.6	2.88	52.6	1.93	35.4	.42	7.8	.17	3.2	.05	1	O +	Whole Blood
0.0784	NonReac	384	53	868	53.1397	F				6.3	204	91.7	46.2	14.9	3.45	54.8	2.26	35.7	.35	5.6	.22	3.5	.02	.4	A +	Whole Blood
125	Reac	2102	107	868	54.1726	F	375	1099	124	5.52	183	82	41.3	15.4	2.83	51.1	2.2	39.9	.32	5.9	.14	2.5	.03	.6	A +	Convalescent plasma
102	Reac	2322	112	868	54.2712	F				5.5	194	88.2	50.7	17	3.09	56.2	1.89	34.3	.33	5.9	.17	3.2	.02	.4	A +	Convalescent plasma
0.0796	NonReac	385	53	869	25.9562	F				11.32	258	88.4	42.8	13.7	7.88	69.7	2.72	24	.53	4.6	.14	1.2	.05	.5	O -	Whole Blood
24.7	Reac	2330	112	869	27.0904	F				9.6	266	84.1	42.2	14.4	6.32	65.9	2.48	25.8	.59	6.2	.16	1.6	.05	.5	O -	Whole Blood
30.9	Reac	1710	92	870	25.5616	F	221	1457	175	11.27	217	91.4	43.5	14.6	6.49	57.6	4.11	36.4	.56	5	.08	.7	.03	.3	A +	Convalescent plasma
21.2	Reac	1892	98	870	25.6767	F	195	1240	164	6.86	218	92.9	41.4	14.1	3.7	54	2.71	39.4	.39	5.7	.03	.5	.03	.4	A +	Convalescent plasma
0.0769	NonReac	49	30	871	21.2247	M				4.5	206	89.9	47.5	15.5	2.37	52.7	1.65	36.7	.38	8.5	.08	1.8	.02	.3	O +	Whole Blood
0.0762	NonReac	564	58	871	21.7616	M				5.16	188	88.3	44.9	14.8	2.55	49.4	2.14	41.4	.37	7.2	.08	1.6	.02	.4	O +	Whole Blood
0.0716	NonReac	296	48	872	23.0164	F				6.65	292	81.4	39.3	11.6	4.3	64.7	1.65	24.9	.59	8.9	.07	1	.04	.5	A +	Plasma apheresis
0.0692	NonReac	1175	76	872	23.5479	F				7.73	292	76.2	38.1	12.6	4.52	58.5	2.41	31.2	.46	5.9	.3	3.8	.04	.6	A +	Whole Blood
0.0738	NonReac	900	66	873	52.0575	M									2.95	54.4	1.88	34.8	.42	7.7	.14	2.6	.03	.5	O -	Whole Blood
5.68	Reac	2083	107	873	52.8384	M	195	1189	105	6.31	322	74.6	40.2	15.5	4.13	65.6	1.71	27.1	.33	5.2	.12	1.9	.02	.2	O -	Convalescent plasma
0.0833	NonReac	840	64	874	25.1096	M									4.68	60	2.37	30.5	.49	6.3	.2	2.6	.04	.6	O +	Whole Blood
0.0749	NonReac	1249	77	874	25.3616	M				8.72	284	88.7	49.8	16.4	5.85	67.1	1.77	20.3	.74	8.5	.29	3.3	.07	.8	O +	Whole Blood
0.0814	NonReac	398	53	875	44.8932	M				5.78	267	92.3	46.8	15.6	3.49	60.5	1.56	27	.58	10	.13	2.2	.02	.3	O +	Whole Blood
89.4	Reac	980	70	875	45.2055	M				6.52	211	92.2	47.5	15.5	4.23	65	1.64	25.1	.44	6.7	.18	2.8	.03	.4	O +	Whole Blood
0.0747	NonReac	210	42	876	60.6849	F									3.76	57.6	2.05	31.5	.53	8.1	.13	2	.05	.8	A -	Whole Blood
0.0759	NonReac	386	53	876	60.8932	F				8.74	283	92	44.1	14.1	5.2	59.4	2.53	29	.74	8.5	.22	2.5	.05	.6	A -	Whole Blood
0.0776	NonReac	387	53	877	42.389	M				6.76	171	96.1	48.6	16.4	4.4	65.1	1.86	27.6	.41	6.1	.06	.8	.03	.4	A +	Whole Blood
0.0734	NonReac	1564	88	877	43.0603	M				6.62	159	92.5	46.9	16.2	3.9	58.9	2.16	32.7	.43	6.5	.11	1.6	.02	.3	A +	Whole Blood
0.0745	NonReac	691	61	878	30.8904	M				7.21	204	93.2	43.9	14.6											A +	Whole Blood
0.0800	NonReac	1440	84	878	31.3397	M																			A +	Whole Blood
0.0727	NonReac	918	66	879	35.4384	M				7.35	224	93.8	48.9	16.1	4.81	65.3	1.92	26.2	.41	5.6	.14	2	.07	.9	O +	Whole Blood
0.0804	NonReac	1357	82	879	35.7397	M				5.29	222	94.7	46.5	15.4	2.78	52.6	1.86	35.2	.41	7.8	.15	2.8	.09	1.6	O +	Whole Blood
0.0775	NonReac	211	42	880	25.2658	M	282	908	135	5.31	165	96.7	47.1	15.8	3.31	62.2	1.54	29	.36	6.9	.09	1.7	.01	.2	A +	Plasma apheresis
0.0817	NonReac	1810	94	880	26.2603	M				5.87	168	95	48.2	16.5	3.71	63.3	1.61	27.4	.48	8.2	.05	.8	.02	.3	A +	Plasma apheresis
0.0718	NonReac	827	64	881	61.7425	M				6.77	233	94.1	45.6	14.7	4.23	62.4	2.04	30.1	.38	5.7	.1	1.4	.02	.4	AB	Whole Blood
0.0783	NonReac	1745	93	881	62.2986	M				6.64	203	92.3	42.6	14.1	3.94	59.3	2.22	33.5	.26	3.9	.18	2.7	.04	.6	AB	Whole Blood
0.0716	NonReac	744	62	882	47.9836	F				10.13	261	96.3	49.7	16.1	6.15	60.6	2.99	29.5	.65	6.5	.27	2.7	.07	.7	O +	Whole Blood
0.0733	NonReac	1709	92	882	48.5589	F				9.28	247	95.8	46.8	15.3	5.3	57.2	3.05	32.9	.6	6.4	.27	2.9	.06	.6	O +	Whole Blood
0.0708	NonReac	212	42	883	29.9452	M				11.01	318	92	47.4	15.7	7.23	65.6	2.6	23.6	.88	8	.26	2.4	.04	.4	O +	Whole Blood
46.6	Reac	1037	71	883	30.4904	M				9.74	286	89.5	47.9	15.9	6.47	66.5	2.48	25.5	.62	6.3	.14	1.4	.03	.3	O +	Whole Blood
0.0738	NonReac	919	66	884	54.6219	M				8.24	208	94	52.9	17.4	5.46	66.4	2.04	24.7	.63	7.6	.09	1.1	.02	.2	A +	Whole Blood
0.0898	NonReac	1823	94	884	55.1589	M				8.66	225	92.2	53	17.8	5.21	60.1	2.52	29.1	.78	9	.13	1.5	.02	.3	A +	Whole Blood
0.0734	NonReac	353	50	885	34.2822	M				6.22	223	94.5	50.3	16.3	3.92	63.1	1.79	28.7	.36	5.9	.11	1.7	.04	.6	A +	Whole Blood
0.0816	NonReac	1372	82	885	34.8959	M				7.08	220	90.4	46.4	15.6	4.53	64	2.04	28.8	.37	5.3	.1	1.4	.04	.5	A +	Whole Blood
75.7	Reac	989	70	886	43.6164	M	461	1113	92	6.29	247	95.8	52.4	17.1	3.72	59.1	1.91	30.4	.56	8.9	.09	1.4	.01	.2	A +	Laboratorio de Referencia
missing	missing	1013	70	886	43.6219	M	451	1048	93	6.51	259	91.7	49	16.6	3.99	61.3	1.98	30.4	.45	6.9	.07	1.1	.02	.3	A +	Convalescent plasma
36.3	Reac	1926	101	886	44.2082	M	504	1124	96	7.02	258	91.3	48.5	16.4	4.68	66.7	1.81	25.8	.41	5.8	.1	1.4	.02	.3	A +	Convalescent plasma
26.6	Reac	2133	108	886	44.3452	M				7.64	261	93.3	50.1	17.1	5.4	70.7	1.67	21.8	.46	6	.09	1.2	.02	.3	A +	Convalescent plasma
17.7	Reac	2355	113	886	44.4411	M				7.58	274	93.2	50.7	17.2	4.8	63.5	2.07	27.3	.57	7.5	.12	1.5	.02	.2	A +	Convalescent plasma
0.0783	NonReac	721	62	887	45.7479	M				10.44	260	88.5	45.5	15.5	6.6	63.2	3.1	29.7	.6	5.7	.08	.8	.06	.6	O +	Whole Blood
0.0669	NonReac	1176	76	887	46.0137	M				9.23	259	88.6	44.4	14.9	4.58	49.6	3.9	42.2	.56	6.1	.14	1.5	.05	.6	O +	Whole Blood
3.64	Reac	1927	101	888	33.5753	F	327	1018	224	10.25	334	92.8	43.6	14.5	7.86	76.7	1.71	16.7	.59	5.7	.04	.4	.05	.5	A +	Convalescent plasma
2.41	Reac	2252	111	888	33.7671	F				7.61	318	94	42.7	14.4	5.12	67.3	1.93	25.4	.46	6.1	.05	.6	.05	.6	A +	Convalescent plasma
0.0766	NonReac	149	38	889	40.6356	M				6.01	195	98.1	51.4	17											A +	Whole Blood
0.0725	NonReac	1531	87	889	41.5781	M				7.28	206	95.3	50.1	16.9	4.01	55	2.7	37.2	.41	5.6	.14	1.9	.02	.3	A +	Whole Blood
0.0744	NonReac	653	60	890	30.7123	F				8.61	234	87.9	46.7	15.4	6.27	73	1.72	19.9	.5	5.8	.1	1.1	.02	.2	A +	Whole Blood
0.0805	NonReac	1544	88	890	31.2493	F				8.2	231	86.5	47.5	15.8	5.89	71.7	1.79	21.8	.44	5.4	.06	.8	.02	.3	A +	Whole Blood
0.0708	NonReac	114	36	891	59.8877	F				8.14	345	97.1	45.5	13.9	4.25	52.1	3.14	38.6	.54	6.7	.17	2.1	.04	.5	B +	Whole Blood
0.0751	NonReac	1387	83	891	60.7918	F				9.25	177	89.7	40.9	13.3	5.46	59	2.96	32	.61	6.6	.2	2.2	.02	.2	B +	Whole Blood
161	Reac	2004	103	892	23.7808	M				4.58	210	90.6	46.6	15.9	2.47	54	1.6	34.9	.29	6.4	.18	3.9	.04	.8	A -	Convalescent plasma
172	Reac	2200	109	892	23.8986	M	109	1168	251	5.32	207	91.2	48.3	16.4	2.76	51.9	1.94	36.5	.33	6.2	.24	4.4	.05	1	A -	Convalescent plasma
0.0689	NonReac	828	64	893	21.0329	F									3.42	63.1	1.12	20.6	.46	8.5	.38	7	.04	.8	B +	Whole Blood
5.09	Reac	2149	108	893	21.8822	F	345	1433	174	6.04	298	86.3	43.7	14.6	4.23	69.9	1.15	19	.45	7.5	.18	3	.03	.6	B +	Convalescent plasma
0.0777	NonReac	478	55	894	21.6767	M				10.24	386	84.7	44.1	13.8	5.75	56	1.99	19.5	.78	7.6	1.64	16.1	.08	.8	A +	Whole Blood
0.0722	NonReac	1235	77	894	22.0986	M				5.37	318	86.8	46.8	14.9	2.93	54.4	1.68	31.3	.5	9.3	.21	4	.05	1	A +	Whole Blood
0.0738	NonReac	17	29	895	53.1123	M				5.33	244	90.8	52.7	17.2	2.82	52.9	1.9	35.6	.45	8.5	.14	2.6	.02	.4	O -	Whole Blood
0.0726	NonReac	792	63	895	53.7644	M				6.38	238	86.5	50.6	17.2	3.35	52.5	2.32	36.5	.52	8.1	.15	2.3	.04	.6	O -	Whole Blood
0.0719	NonReac	1469	85	896	27.6164	M				6	256	86.3	47	15.6	3.51	58.6	1.9	31.6	.4	6.7	.16	2.6	.03	.5	O +	Whole Blood
0.0826	NonReac	1788	94	896	27.7863	M				5.54	258	82	47.4	15.9	2.95	53.2	2.01	36.3	.4	7.3	.16	2.8	.02	.4	O +	Whole Blood
212	Reac	2211	110	897	59.4219	F	163	854	125	5.95	242	79.7	42	13.6	3.64	61.1	1.71	28.7	.4	6.8	.16	2.7	.04	.7	A +	Convalescent plasma
228	Reac	2344	113	897	59.4795	F				6.32	253	79.8	42.1	13.8	4.18	66.1	1.5	23.7	.5	7.9	.12	1.9	.02	.4	A +	Convalescent plasma
0.0804	NonReac	759	62	898	51.2301	M									3.06	59	1.56	30.2	.45	8.8	.08	1.5	.03	.5	A +	Whole Blood
71.9	Reac	1358	82	898	51.611	M				5.83	193	89.1	42.6	14.1	3.34	57.3	1.93	33.1	.4	6.9	.12	2.1	.04	.6	A +	Whole Blood
0.0747	NonReac	139	36	899	37.2301	M				6.35	232	88.5	46.6	15.4	4.17	65.7	1.56	24.6	.47	7.4	.13	2	.02	.3	A -	Whole Blood
0.0764	NonReac	627	59	899	37.6685	M				6.72	227	89	44.7	14.8	4.53	67.5	1.64	24.4	.39	5.8	.13	1.9	.03	.4	A -	Whole Blood
0.0762	NonReac	1312	80	900	53.0247	M				8.31	275	103.9	44.3	14.8	4.62	55.5	3.23	39	.42	5	0	0	.04	.5	O +	Whole Blood
0.0815	NonReac	1850	95	900	53.3123	M				7.88	284	103	45.8	15.2	4.91	62.2	2.46	31.3	.47	6	0	0	.04	.5	O +	Whole Blood
36.3	Reac	2025	104	901	52.8082	M				7.43	246	92.1	43.3	14.7	4.33	58.2	2.49	33.6	.46	6.2	.12	1.6	.03	.4	A +	Convalescent plasma
34.6	Reac	2201	109	901	52.9151	M				5.77	240	90.3	42.9	14.6	3.41	59.1	1.82	31.6	.35	6.1	.15	2.5	.04	.7	A +	Convalescent plasma
32.7	Reac	2356	113	901	52.9836	M				6.94	234	90.6	45.4	15.4	4.24	61.1	2.17	31.3	.39	5.6	.11	1.6	.03	.4	A +	Convalescent plasma
0.112	NonReac	340	49	902	39.3534	M				8.96	185	93.9	48.3	16.6	5.2	58.1	3.41	38	.3	3.3	.03	.4	.02	.2	B +	Plasma apheresis
0.0958	NonReac	456	55	902	39.4658	M				7.56	184	93.1	49	17.2	4.24	56.1	2.98	39.4	.29	3.8	.04	.5	.01	.2	B +	Plasma apheresis
0.106	NonReac	1851	95	902	40.2329	M				7.34	182	90.5	46	16.4	3.73	50.8	3.22	44	.33	4.5	.04	.5	.02	.2	B +	Plasma apheresis
0.0765	NonReac	175	40	903	61.3836	M				6.58	189	92.1	44.7	15.4	3.61	54.9	2.22	33.8	.46	6.9	.24	3.7	.05	.7	O -	Whole Blood
0.0780	NonReac	694	61	903	61.7781	M				7.86	204	93.6	44.1	15.1	4.69	59.8	2.18	27.7	.58	7.3	.36	4.6	.05	.6	O -	Whole Blood
0.0787	NonReac	1271	78	904	24.5452	M				6.58	223	92.5	44.1	14.8	2.62	39.9	3.23	49.1	.54	8.2	.17	2.5	.02	.3	A +	Whole Blood
0.0790	NonReac	1769	93	904	24.8384	M				8.13	237	90.2	44.6	15.3	4.04	49.7	3.34	41	.59	7.3	.13	1.6	.03	.4	A +	Whole Blood
0.0715	NonReac	677	60	905	35.3507	M				10	291	85.4	47.5	15.6											A -	Whole Blood
0.0704	NonReac	1639	90	905	35.926	M				9.84	273	87.8	46.7	15.4	5.74	58.4	3.06	31	.83	8.5	.17	1.7	.04	.4	A -	Whole Blood
0.0736	NonReac	1200	76	906	56.474	F									3.06	47.1	2.77	42.7	.47	7.2	.17	2.6	.03	.4	O -	Whole Blood
0.0821	NonReac	1789	94	906	56.8192	F				6.13	177	89.7	41.4	13.6	2.95	48.1	2.5	40.8	.46	7.5	.19	3.1	.03	.5	O -	Whole Blood
0.0717	NonReac	1201	76	907	38.3836	F				8.44	228	89.8	42.6	14	5.41	64.1	2.52	29.8	.43	5.1	.05	.6	.03	.4	O +	Whole Blood
0.0792	NonReac	1464	85	907	38.5562	F				7.93	247	86.6	39.3	12.5	5.13	64.6	2.26	28.6	.42	5.3	.08	1	.04	.5	O +	Whole Blood
0.0800	NonReac	177	41	908	39.6658	M				5.7	250	82	48.5	15.5	2.49	43.7	2.43	42.6	.61	10.7	.14	2.4	.03	.6	O -	Whole Blood
0.0735	NonReac	1046	71	908	40.2521	M				7.57	250	77.8	45.6	14.9	4.19	55.4	2.48	32.8	.67	8.8	.19	2.5	.04	.5	O -	Whole Blood
0.0765	NonReac	170	39	909	20.0164	F				10.04	351	93.3	41.8	13.4	6.63	66.2	2.34	23.3	.77	7.6	.22	2.1	.08	.8	A +	Whole Blood
0.0715	NonReac	548	57	909	20.3589	F				6.73	273	94.4	44.5	14.9	4.38	65	1.56	23.2	.5	7.4	.25	3.7	.04	.7	A +	Platelet apheresis
80.2	Reac	2012	103	909	21.2466	F				7.56	262	92.8	38.9	13.2	4.22	55.8	2.29	30.3	.62	8.3	.38	5	.05	.6	A +	Convalescent plasma
0.0777	NonReac	498	56	910	29.5753	F				8.26	272	79.6	42.3	13.6	4.6	55.7	3.01	36.4	.49	6	.12	1.4	.04	.5	O +	Whole Blood
0.0807	NonReac	1396	83	910	30.0959	F				8.66	239	83.3	40.8	12.7	5.46	63.1	2.51	29	.5	5.8	.15	1.7	.04	.4	O +	Whole Blood
0.0737	NonReac	213	42	911	49.4082	M				6.44	232	93.8	45.9	15.7	4.01	62.2	2.03	31.6	.26	4	.12	1.9	.02	.3	O +	Whole Blood
0.0765	NonReac	388	53	911	49.6164	M				5.8	222	96.5	46.7	15.5	3.24	55.7	2.12	36.6	.27	4.6	.15	2.7	.02	.4	O +	Whole Blood
0.719	NonReac	1565	88	911	50.2877	M				7.01	242	93.5	47.3	15.9	4.19	59.9	2.28	32.5	.42	6	.09	1.2	.03	.4	O +	Whole Blood
0.0789	NonReac	115	36	912	56.4082	M				7.01	206	95.9	45.1	14.9	4.34	61.8	2.21	31.6	.36	5.2	.09	1.2	.01	.2	O +	Whole Blood
0.0697	NonReac	1313	80	912	57.2521	M				7.02	164	97.1	44.3	14.6	4.74	67.5	1.87	26.6	.31	4.5	.09	1.3	.01	.1	O +	Whole Blood
30.7	Reac	1597	89	913	45.1151	F	316	1095	78	4.83	203	92.2	41.7	13.8	3.39	70.3	.9	18.7	.27	5.5	.22	4.5	.05	1	A +	Plasma apheresis
15.3	Reac	1866	96	913	45.2493	F	333	1124	78	5.57	208	93.6	42.3	13.9	3.58	64.3	1.31	23.6	.33	5.8	.27	4.8	.08	1.5	A +	Convalescent plasma
10.8	Reac	1928	101	913	45.3425	F	341	1103	82	5.16	229	95	45.3	14.8	3.39	65.8	1.16	22.4	.25	4.8	.28	5.4	.08	1.6	A +	Convalescent plasma
[truncated: 422 more rows]
